# Supplementary material for: Factors associated with students’ unwillingness to voluntarily donate blood in the Eastern Region of Ghana
Source: PLoS One. 2026 May 6;21(5):e0348094. doi: 10.1371/journal.pone.0348094 (PMC13148664; doi:10.1371/journal.pone.0348094)
Supplement: S1 File — (XLS) [file pone.0348094.s001.xls]

## Sheet: BLOOD
ID No.	1. Age in years	2. Gender	3. Educational Level	4. Institution ID	6. Year of Study	7. Residential Status	8. Religious Affiliation	9. Have you voluntarily donated blood as a student before?	If YES from question 9, How many times?	If NO from question 9, what is the main reason?	10. If you have donated blood before, what motivated you? (Tick all that apply)	11. Do you think you are eligible/ qualified to donate blood?	12. If no to question 11, what are your main reasons? (Tick all that apply)	13. Would you be willing to donate blood voluntarily in the future?	14. If no or not sure to question 13, what are your main reasons? (Tick all that apply)	15. If yes to question 13, how often would you be willing to voluntarily donate blood?	16. Do you think students should be actively encouraged to donate blood?	17. Would you be more willing to donate if there were incentives (e.g., free health checkups, certificates)?	18. If yes to question 17, what types of incentives would you prefer?	19. Have you ever received information about the benefits and risks of donating blood?	20. If yes, what was the source of information? (Tick all that apply)	21. Which of the following are the benefits of blood donation? (Tick all that apply)	22. How often do you think a healthy person can donate blood?	Knowlege about blood donation	23. Do you believe blood donation is a safe process?	24. If no to question 23, why do you think it’s not safe? (Tick all that apply)?	25. Do your friends or peers donate blood?	26. Have you ever been encouraged by friends/family/teachers to donate?	27. Do you think student peer influence affects blood donation turnout?	28. Does your religion or cultural background discourage blood donation?	29. Are there any social stigma or taboos to blood donation in your school or community?	30. If Yes to question 29, please specify the stigma or taboo	31. Do you believe in myths or misconceptions about blood donation in your school or community?	32. If yes to question 31, please specify myth or misconception you have heard	33. Do you believe the following statements about blood donation to be true? (Tick all that apply)	34. How often does your institution organise blood donation programmes?	35. Were you aware of the most recent blood donation drive in your school?	36. Do you think your institution adequately promotes blood donation?	37. Does your student orientation programme include education on blood donation?	38. Do you have a health club or association in your school that promotes health issues including blood donation?	39. How accessible are blood donation centers on or near your campus?	40. What logistical challenges discourage you from donating blood? (Select all that apply)	41. How satisfied are you with the organization of blood donation events in your institution?	42. Does the timing of blood donation programmes clash with academic activities?	43. What do you think can be done to encourage students to voluntarily donate blood?
0001	1001	GND1	EL002	S02	YoS3	RS001	RG001	No		Fear of needles/pain		Yes		No/Not sure	Fear of needles/pain		Yes	Yes	Free health checkups	Yes	School awareness programs	Adequate Knowledge	Adequate knowledge	High	No	Risk of low blood level.. etc	No	No	No	Not sure	Not sure		No		Not true	Rarely	No	No	No	No	Not accessible	Others	Dissatisfied	No
0002	1001	GND1	EL002	S02	YoS4	RS002	RG001	No		Not qualified/ eligible		Yes		Yes		4 times in a year	Yes	Yes	Free health checkups	No		Adequate Knowledge	Poor knowledge	Moderate	Yes		Yes	Yes	Not sure	Yes	No		No		Not true	Rarely	Yes	Yes	Yes	Yes	Not accessible	Long waiting times	Satisfied	Yes	Health education on blood donation.
0003	1001	GND1	EL002	S02	YoS3	RS002	RG001	Yes	Once		To help save lives	Yes		Yes		3 times in a year	Yes	Yes	Free health checkups	Yes	School awareness programs	Adequate Knowledge	Poor knowledge	Moderate	Not sure		Yes	No	No	No	No		No		Not true	Occasionally (once or twice a year)	Yes	Yes	Not Sure	No	Not accessible	Others	Satisfied	No	Education on the importance of blood donation in saving lives
0004	1001	GND1	EL002	S02	YoS4	RS002	RG001	No		Health concerns		No	I do no have enough blood to donate	Yes		Once a year	Yes	Yes	Certificate of blood donation	Yes	Friends/Family	Adequate Knowledge	Adequate knowledge	High	Yes		Yes	Yes	No	No	No		No		Not true	Rarely	No	No	Not Sure	No	Not accessible	Others	Dissatisfied	No	Education
0005	1001	GND1	EL002	S02	YoS3	RS002	RG001	No		Not qualified/ eligible		Not Sure		Yes		2 times in a year	Yes	Yes	Certificate of blood donation	Yes	School awareness programs	Adequate Knowledge	Poor knowledge	Moderate	Yes		Yes	Yes	No	No	No		No		Not true	Occasionally (once or twice a year)	Yes	Yes	Yes	Yes	Not accessible	Inconvenient location	Neutral	Yes	Education on the importance of blood donation and frequent visits for blood donation exercise.
0006	1002	GND1	EL002	S02	YoS3	RS002	RG001	Yes	Once		To help save lives	Not Sure		Yes		2 times in a year	Yes	Yes	Free health checkups	Yes	Television/Radio	Adequate Knowledge	Adequate knowledge	High	Not sure		Yes	No	No	No	No		No		Not true	Rarely	No	No	No	No	Not accessible	Long waiting times	Very satisfied	Yes	Education
0007	1002	GND2	EL002	S02	YoS3	RS002	RG003	No		Fear of losing too much blood		No	I do no have enough blood to donate	Yes		2 times in a year	Yes	Yes	Certificate of blood donation	Yes	School awareness programs	Adequate Knowledge	Poor knowledge	Moderate	Yes		Yes	Yes	No	No	No		No		Not true	Occasionally (once or twice a year)	No	No	Not Sure	No	Somewhat accessible	Others	Satisfied	No	To save lives
0008	1001	GND1	EL002	S02	YoS3	RS002	RG001	No		Not qualified/ eligible		Yes		Yes		2 times in a year	Yes	Yes	Certificate of blood donation	Yes	School awareness programs	Adequate Knowledge	Poor knowledge	Moderate	Yes		Yes	Yes	Yes	No	No		No		Not true	Occasionally (once or twice a year)	Yes	Yes	Yes	Yes	Not accessible	Others	Satisfied	No	They should always educate students in blood donation not only when they are ready for donation
0009	1007	GND1	EL002	S02	YoS3	RS002	RG001	No		Not interested		Yes		Yes		Once a year	Yes	Yes	Certificate of blood donation	Yes	School awareness programs	Adequate Knowledge	Poor knowledge	Moderate	Yes		Yes	Yes	Not sure	No	No		No		Not true	Occasionally (once or twice a year)	Yes	Yes	Yes	Yes	Not accessible	Inconvenient location	Neutral	Yes	Save life
0010	1002	GND2	EL002	S02	YoS4	RS001	RG001	No		Fear of losing too much blood		Yes		Yes		Once a year	Yes	Yes	Certificate of blood donation	No		Adequate Knowledge	Poor knowledge	Moderate	Yes		Not Sure	No	No	No	No		No		Not true	Occasionally (once or twice a year)	No	Yes	No	Yes	Not accessible	Others	Very satisfied	No	The officers should educate students on the importance of blood donation before the set date .
0011	1003	GND2	EL002	S02	YoS4	RS002	RG001	No		Fear of needles/pain		Yes		Yes		Once a year	Yes	Yes	Certificate of blood donation	No		Adequate Knowledge	Poor knowledge	Moderate	Yes		Not Sure	No	No	No	No		No		Not true	Occasionally (once or twice a year)	No	Yes	No	Yes	Not accessible	Others	Very satisfied	No	The officers should educate students on the importance of blood donation before the set date .
0012	1002	GND2	EL002	S02	YoS1	RS002	RG003	No		Lack of knowledge/awareness		Yes		Yes		2 times in a year	Yes	Yes	Free health checkups	Yes	School awareness programs	Adequate Knowledge	Poor knowledge	Moderate	Yes		Yes	No	Yes	No	Not sure		No		Not true	Rarely	No	No	No	No	Not accessible	Unclear communication on dates of events	Satisfied	No	Educate more on the benefits of voluntarily donating blood .
0013	1003	GND2	EL002	S02	YoS1	RS001	RG001	No		Fear of losing too much blood		Yes		Yes		3 times in a year	Yes	Yes	Free health checkups	No		Poor Knowledge	Poor knowledge	Low	Yes		Not Sure	No	No	Not sure	No		No		Not true	Rarely	No	No	Not Sure	No	Not accessible	Others	Satisfied	No	To help and save human lives.
0014	1001	GND1	EL002	S02	YoS4	RS002	RG003	No		Not qualified/ eligible		Yes		Yes		Once a year	Yes	Yes	Free health checkups	Yes	School awareness programs	Adequate Knowledge	Poor knowledge	Moderate	Yes		Yes	Yes	No	No	No		No		Not true	Occasionally (once or twice a year)	No	Yes	No	No	Somewhat accessible	Others	Very satisfied	No	Educate students on blood donation and its benefits .
0015	1001	GND1	EL002	S02	YoS4	RS002	RG001	No		Fear of losing too much blood		Yes		Yes		Once a year	Yes	Yes	Free health checkups	No		Poor Knowledge	Adequate knowledge	Moderate	Yes		Yes	Yes	Yes	Not sure	Not sure		No		Not true	Frequently (more than twice a year)	Yes	Yes	Yes	No	Very accessible	Long waiting times	Very satisfied	No	To save lives
0016	1001	GND1	EL002	S02	YoS3	RS002	RG001	Yes	Once		To help save lives	Yes		Yes		Once a year	Yes	Yes	Free health checkups	No		Poor Knowledge	Poor knowledge	Low	Yes		Yes	No	No	No	No		No		Not true	Occasionally (once or twice a year)	Yes	Yes	No	No	Very accessible	Others	Very satisfied	No	To save people’s lives
0017	1001	GND1	EL002	S02	YoS4	RS002	RG003	No		Not qualified/ eligible		Yes		Yes		Once a year	Yes	Yes	Free health checkups	Yes	Friends/Family	Adequate Knowledge	Poor knowledge	Moderate	Yes		Yes	Yes	No	No	No		No		Not true	Occasionally (once or twice a year)	No	Yes	No	No	Somewhat accessible	Others	Very satisfied	No	Education on blood donation and its benefits to both the donor and recipients .
0018	1003	GND1	EL002	S02	YoS1	RS002	RG001	Yes	Once		To help save lives	Yes		Yes		Once a year	Yes	Yes	Certificate of blood donation	No		Adequate Knowledge	Poor knowledge	Moderate	Yes		Yes	Yes	Yes	Not sure	No		No		Not true	Occasionally (once or twice a year)	Yes	Yes	No	No	Very accessible	Lack of incentives (e.g., food, certificates)	Very satisfied	Yes	Increase incentives given . Som colleagues complain that the item given are too small .
0019	1001	GND1	EL002	S02	YoS3	RS002	RG001	Yes	Once		To help save lives	Yes		Yes		3 times in a year	Yes	Yes	Free health checkups	Yes	School awareness programs	Adequate Knowledge	Poor knowledge	Moderate	Yes		Yes	No	Yes	No	No		Yes		Not true	Rarely	Yes	Yes	Yes	Yes	Not accessible	Poor hygiene or safety concerns	Very satisfied	No	School awareness programs
0020	1001	GND1	EL002	S02	YoS3	RS002	RG001	No		Fear of needles/pain		Yes		Yes		Once a year	Yes	Yes	Certificate of blood donation	Yes	School awareness programs	Adequate Knowledge	Adequate knowledge	High	Yes		Yes	Yes	Not sure	No	No		No		Not true	Occasionally (once or twice a year)	Yes	Yes	Yes	Yes	Not accessible	Inconvenient location	Neutral	Yes	Education on blood donation and frequent visits .
0021	1001	GND1	EL002	S02	YoS4	RS002	RG003	No		Fear of losing too much blood		Yes		Yes		Once a year	Yes	Yes	Certificate of blood donation	Yes	Healthcare workers	Adequate Knowledge	Adequate knowledge	High	Yes		Yes	Yes	No	No	Yes		Not sure		Not true	Rarely	No	Yes	Yes	Yes	Not accessible	Long waiting times	Very satisfied	No	To save lives
0022	1001	GND1	EL002	S02	YoS4	RS002	RG003	No		Fear of losing too much blood		Not Sure		Yes		Once a year	Yes	Yes	Free health checkups	No		Poor Knowledge	Poor knowledge	Low	Not sure		Not Sure	No	Yes	Not sure	No		Not sure		Not true	Rarely	Yes	No	Not Sure	No	Not accessible	Lack of incentives (e.g., food, certificates)	Satisfied	No	It can help them to promote their healthcare
0023	1001	GND1	EL002	S02	YoS4	RS001	RG001	No		Not qualified/ eligible		No	I am too young to donate blood	Yes		Once a year	Yes	Yes	Free health checkups	No		Adequate Knowledge	Poor knowledge	Moderate	Yes		Yes	No	No	No	No		No		Not true	Occasionally (once or twice a year)	No	Yes	Not Sure	Yes	Very accessible	Long waiting times	Very satisfied	No
0024	1003	GND2	EL002	S02	YoS3	RS002	RG001	No		Fear of losing too much blood		No	I do no have enough blood to donate	Yes		2 times in a year	Yes	Yes	Free health checkups	Yes	Television/Radio	Adequate Knowledge	Poor knowledge	Moderate	Yes		Yes	Yes	No	Yes	No		No		Blood donation makes you weak permanently	Occasionally (once or twice a year)	Yes	Yes	No	No	Not accessible	Inconvenient location	Neutral	Yes	They should visit students often not only when they want them to donate .
0025	1001	GND2	EL002	S02	YoS3	RS002	RG001	No		Fear of losing too much blood		No	I am too young to donate blood	No/Not sure	I have never thought about it		Yes	Yes	Free health checkups	No		Adequate Knowledge	Poor knowledge	Moderate	Yes		Not Sure	No	Not sure	No	Not sure		Not sure		Not true	Occasionally (once or twice a year)	Yes	Yes	No	No	Not accessible	Others	Neutral	Yes	Blood donation helps to save others life .
0026	1001	GND2	EL002	S02	YoS4	RS002	RG001	No		Fear of losing too much blood		Yes		Yes		Once a year	Yes	Yes	Free health checkups	Yes	School awareness programs	Adequate Knowledge	Poor knowledge	Moderate	Yes		Not Sure	Yes	Not sure	No	No		Not sure		Not true	Frequently (more than twice a year)	No	Yes	Yes	Yes	Very accessible	Others	Very satisfied	Yes	Educating students about blood donation.
0027	1003	GND1	EL002	S02	YoS3	RS002	RG001	No		Fear of needles/pain		No	I do no have enough blood to donate	Yes		3 times in a year	Yes	Yes	Certificate of blood donation	Yes	School awareness programs	Adequate Knowledge	Adequate knowledge	High	Yes		Yes	Yes	No	No	No		No		Not true	Frequently (more than twice a year)	No	Yes	Yes	Yes	Somewhat accessible	Poor hygiene or safety concerns	Satisfied	Yes	I think if students voluntarily donate their blood to some point, the student must have a free health check up .
0028	1001	GND2	EL002	S02	YoS3	RS002	RG001	No		Fear of losing too much blood		Yes		Yes		Once a year	Yes	Yes	Certificate of blood donation	No		Adequate Knowledge	Poor knowledge	Moderate	No	Risk of low blood level.. etc	Yes	Yes	Yes	No	No		No		Not true	Occasionally (once or twice a year)	No	Yes	Not Sure	No	Very accessible	Long waiting times	Very satisfied	No	To save life
0029	1001	GND1	EL002	S02	YoS3	RS001	RG001	No		Fear of losing too much blood		Yes		Yes		Once a year	Yes	Yes	Certificate of blood donation	No		Adequate Knowledge	Poor knowledge	Moderate	Not sure		Not Sure	Yes	Yes	No	No		Not sure		Blood donation can make a man impotent and a woman barren	Rarely	Yes	Yes	Yes	Yes	Not accessible	Long waiting times	Satisfied	No	To save those who need blood at the hospital.
0030	1002	GND1	EL002	S02	YoS4	RS002	RG001	No		Fear of losing too much blood		Yes		Yes		2 times in a year	Yes	Yes	Free health checkups	Yes	School awareness programs	Adequate Knowledge	Poor knowledge	Moderate	Yes		Yes	Yes	Not sure	No	No		No		Not true	Occasionally (once or twice a year)	No	No	Yes	No	Not accessible	Others	Very satisfied	No	We can tell them that donating blood shells save one’s life .
0031	1001	GND1	EL002	S02	YoS4	RS002	RG001	No		Fear of losing too much blood		Yes		Yes		Once a year	Yes	No		No		Poor Knowledge	Poor knowledge	Low	Yes		Yes	Yes	No	No	No		No		Not true	Rarely	Yes	Yes	Yes	Yes	Not accessible	Long waiting times	Satisfied	Yes	Health education on blood donation.
0032	1003	GND1	EL002	S02	YoS4	RS002	RG001	No		Fear of losing too much blood		Yes		Yes		2 times in a year	Yes	Yes	Free health checkups	No		Poor Knowledge	Poor knowledge	Low	Yes		No	Yes	Not sure	No	No		No		Not true	Frequently (more than twice a year)	No	No	Not Sure	No	Somewhat accessible	Unclear communication on dates of events	Satisfied	No	By encouraging them in saving other people’s lives .
0033	1001	GND1	EL002	S02	YoS3	RS002	RG001	No		Fear of losing too much blood		Yes		Yes		2 times in a year	Yes	Yes	Free health checkups	Yes	School awareness programs	Adequate Knowledge	Adequate knowledge	High	Not sure		Yes	Yes	Not sure	No	No		No		Not true	Frequently (more than twice a year)	Yes	Yes	Yes	No	Somewhat accessible	Poor hygiene or safety concerns	Neutral	Yes
0034	1001	GND2	EL002	S02	YoS4	RS002	RG001	No		Fear of losing too much blood		Yes		Yes		Once a year	Yes	Yes	Free health checkups	No		Adequate Knowledge	Poor knowledge	Moderate	Yes		No	No	No	No	No		No		Not true	Rarely	No	Yes	Not Sure	Yes	Very accessible	Long waiting times	Satisfied	Yes	By giving them items that will help them to earn more blood or educate them
0035	1002	GND1	EL002	S02	YoS3	RS001	RG001	No		Not qualified/ eligible		Yes		Yes		Once a year	Yes	Yes	Free health checkups	Yes	School awareness programs	Adequate Knowledge	Poor knowledge	Moderate	Yes		Yes	No	No	No	No		No		Not true	Occasionally (once or twice a year)	Yes	Yes	Yes	Yes	Very accessible	Long waiting times	Very satisfied	Yes	To save life .
0036	1002	GND1	EL002	S02	YoS4	RS002	RG001	No		Not qualified/ eligible		No	I am too young to donate blood	Yes		Once a year	Yes	Yes	Certificate of blood donation	No		Poor Knowledge	Poor knowledge	Low	Yes		No	No	No	No	No		No		Not true	Occasionally (once or twice a year)	Yes	Yes	Yes	Yes	Very accessible	Long waiting times	Very satisfied	Yes	To save life.
0037	1001	GND2	EL002	S02	YoS4	RS001	RG001	No		Health concerns		No	I am too young to donate blood	Yes		Once a year	Yes	Yes	Food	Yes	School awareness programs	Adequate Knowledge	Poor knowledge	Moderate	Yes		Not Sure	No	No	No	Not sure		No		Not true	Rarely	No	No	No	No	Not accessible	Others	Dissatisfied	No	By giving them items that will help them earn more blood or educating them .
0038	1001	GND1	EL002	S02	YoS4	RS002	RG001	No		Fear of losing too much blood		Yes		Yes		Once a year	Yes	Yes	Certificate of blood donation	Yes	School awareness programs	Adequate Knowledge	Poor knowledge	Moderate	Yes		No	Yes	No	No	No		No		Not true	Occasionally (once or twice a year)	No	Yes	Yes	Yes	Not accessible	Long waiting times	Very satisfied	Yes	To save lives
0039	1002	GND2	EL002	S02	YoS4	RS002	RG003	No		Fear of losing too much blood		Yes		Yes		3 times in a year	Yes	Yes	Free health checkups	Yes	Television/Radio	Adequate Knowledge	Poor knowledge	Moderate	Yes		No	Yes	No	No	No		No		Not true	Occasionally (once or twice a year)	Yes	Yes	Yes	Yes	Very accessible	Long waiting times	Very satisfied	Yes	To save life .
0040	1002	GND1	EL002	S02	YoS4	RS002	RG001	No		Fear of losing too much blood		Yes		Yes		Once a year	Yes	Yes	Certificate of blood donation	Yes	School awareness programs	Adequate Knowledge	Poor knowledge	Moderate	Yes		No	No	No	No	No		No		Not true	Occasionally (once or twice a year)	No	Yes	Yes	Yes	Very accessible	Long waiting times	Very satisfied	Yes	To save lives
0041	1001	GND1	EL002	S02	YoS4	RS002	RG001	No		Fear of losing too much blood		Yes		Yes		Once a year	Yes	Yes	Certificate of blood donation	Yes	School awareness programs	Adequate Knowledge	Poor knowledge	Moderate	Yes		No	No	No	No	No		No		Not true	Occasionally (once or twice a year)	No	Yes	No	Yes	Very accessible	Long waiting times	Very satisfied	Yes	To save lives
0042	1001	GND2	EL002	S02	YoS4	RS002	RG003	No		Religious or cultural beliefs		Not Sure		Yes		2 times in a year	Yes	Yes	Food	Yes	School awareness programs	Adequate Knowledge	Poor knowledge	Moderate	Not sure		Yes	Yes	Yes	Not sure	Not sure		Not sure		Not true	Frequently (more than twice a year)	Yes	Yes	Not Sure	No	Very accessible	Others	Dissatisfied	No
0043	1001	GND1	EL002	S03	YoS4	RS002	RG001	No		Not qualified/ eligible		Yes		Yes		Once a year	Yes	Yes	Food	No		Adequate Knowledge	Poor knowledge	Moderate	Yes		Yes	Yes	Not sure	No	No		No		Not true	Occasionally (once or twice a year)	Yes	Yes	Yes	Yes	Very accessible	Long waiting times	Very satisfied	Yes	To save lives
0044	1001	GND1	EL002	S02	YoS4	RS002	RG001	No		Fear of losing too much blood		Yes		Yes		Once a year	Yes	Yes	Certificate of blood donation	Yes	Friends/Family	Adequate Knowledge	Poor knowledge	Moderate	Yes		Yes	Yes	Not sure	Not sure	Yes		No		Not true	Frequently (more than twice a year)	Yes	Yes	Yes	Yes	Very accessible	Long waiting times	Very satisfied	Yes	To save lives
0045	1001	GND2	EL002	S02	YoS4	RS002	RG001	No		Fear of losing too much blood		Yes		Yes		2 times in a year	Yes	Yes	Certificate of blood donation	Yes	Friends/Family	Adequate Knowledge	Poor knowledge	Moderate	Yes		Yes	Yes	Not sure	Not sure	Yes		No		Not true	Frequently (more than twice a year)	Yes	Yes	Yes	Yes	Very accessible	Others	Very satisfied	Yes	To save life
0046	1001	GND2	EL002	S02	YoS3	RS002	RG001	No		Health concerns		Yes		No/Not sure	Health concerns		Yes	Yes	Free health checkups	Yes	Television/Radio	Adequate Knowledge	Poor knowledge	Moderate	Yes		Yes	Yes	No	No	No		No		Blood donation can make a man impotent and a woman barren	Occasionally (once or twice a year)	No	Yes	Not Sure	Yes	Somewhat accessible	Long waiting times	Satisfied	No	Reducing their fears and myth on campus .
0047	1001	GND1	EL002	S02	YoS3	RS002	RG001	No		Fear of losing too much blood		Not Sure		Yes		3 times in a year	Yes	Yes	Certificate of blood donation	Yes	School awareness programs	Adequate Knowledge	Adequate knowledge	High	Yes		Not Sure	No	Not sure	Not sure	No		Not sure		Blood donation makes you weak permanently	Frequently (more than twice a year)	No	No	Not Sure	No	Very accessible	Long waiting times	Very satisfied	No
0048	1003	GND2	EL002	S02	YoS3	RS002	RG001	Yes	Once		To help save lives	Yes		Yes		Once a year	Yes	Yes	Certificate of blood donation	No		Adequate Knowledge	Poor knowledge	Moderate	Yes		Not Sure	No	No	No	No		No		Not true	Occasionally (once or twice a year)	No	Yes	No	Yes	Not accessible	Others	Very satisfied	No	The officers should educate students on the importance of blood donation before the set date .
0049	1003	GND1	EL002	S02	YoS1	RS002	RG001	No		Lack of knowledge/awareness		Yes		Yes		Once a year	Yes	Yes	Free health checkups	Yes	Television/Radio	Adequate Knowledge	Poor knowledge	Moderate	Yes		No	Yes	Yes	No	No		No		Not true	Rarely	No	Yes	No	No	Not accessible	Inconvenient location	Satisfied	No	More health education on blood donation can encourage students .
0050	1001	GND1	EL002	S02	YoS3	RS002	RG001	No		Not qualified/ eligible		Yes		Yes		4 times in a year	Yes	Yes	Free health checkups	Yes	School awareness programs	Adequate Knowledge	Adequate knowledge	High	Yes		Yes	Yes	No	No	No		No		Not true	Frequently (more than twice a year)	Yes	Yes	Yes	Yes	Very accessible	Inconvenient location	Very satisfied	Yes	If you’re a donor, you can easily get blood whenever you need blood urgently at the hospital.
0051	1001	GND2	EL002	S24	YoS4	RS001	RG001	Yes	Once		To help save lives	Yes		Yes		4 times in a year	Yes	Yes	Free health checkups	No		Adequate Knowledge	Poor knowledge	Moderate	Yes		Not Sure	No	Yes	No	No		Not sure		Not true	Occasionally (once or twice a year)	No	No	No	No	Somewhat accessible	Inconvenient location	Neutral	Yes	Proper awareness should be created .
0052	1001	GND1	EL002	S02	YoS4	RS002	RG001	Yes	Twice		To help save lives	Yes		Yes		3 times in a year	Yes	Yes	Free health checkups	Yes	School awareness programs	Adequate Knowledge	Adequate knowledge	High	Yes		Yes	Yes	Yes	No	No		No		Not true	Rarely	Yes	Yes	Yes	Yes	Very accessible	Others	Neutral	No	The food is not enough, so they should bring more food for students who voluntarily donate blood .
0053	1002	GND1	EL002	S02	YoS3	RS002	RG001	Yes	Twice		To help save lives	Yes		Yes		3 times in a year	Yes	Yes	Free health checkups	Yes	School awareness programs	Adequate Knowledge	Adequate knowledge	High	Yes		Yes	Yes	No	No	No		No		Not true	Rarely	No	No	No	No	Not accessible	Others	Neutral	No	The food is not enough so they should they should bring more food to the students who voluntarily donate
0054	1001	GND2	EL002	S02	YoS4	RS002	RG001	No		Not qualified/ eligible		Yes		Yes		3 times in a year	Yes	Yes	Free health checkups	Yes	School awareness programs	Adequate Knowledge	Poor knowledge	Moderate	Yes		Yes	Yes	No	No	Not sure		No		Not true	Rarely	No	No	No	No	Not accessible	Others	Dissatisfied	No
0055	1003	GND1	EL002	S02	YoS3	RS002	RG001	Yes	Once		To help save lives	Yes		Yes		4 times in a year	Yes	Yes	Free health checkups	Yes	School awareness programs	Adequate Knowledge	Poor knowledge	Moderate	Yes		Not Sure	Yes	Not sure	No	No		Not sure		Not true	Occasionally (once or twice a year)	Yes	Yes	No	No	Not accessible	Long waiting times	Very satisfied	Yes	If you’re a donor you easily get blood whenever you need blood at the hospital
0056	1001	GND1	EL002	S02	YoS4	RS001	RG001	No		Health concerns		No	I am too young to donate blood	Yes		Once a year	Yes	Yes	Free health checkups	Yes	Television/Radio	Poor Knowledge	Adequate knowledge	Moderate	Yes		No	No	No	No	No		No		Not true	Rarely	No	No	No	No	Not accessible	Long waiting times	Satisfied	No	Teaching the importance of blood donation
0057	1001	GND1	EL002	S02	YoS4	RS002	RG001	No		Lack of knowledge/awareness		Yes		Yes		Once a year	Yes	Yes	Free health checkups	Yes	Healthcare workers	Poor Knowledge	Adequate knowledge	Moderate	Yes		No	No	Yes	No	No		No		Not true	Rarely	No	No	No	No	Not accessible	Long waiting times	Satisfied	No	Teaching or advising them on the importance of voluntarily donating blood.
0058	1001	GND1	EL002	S02	YoS4	RS002	RG001	No		Fear of losing too much blood		Yes		Yes		2 times in a year	Yes	Yes	Free health checkups	No		Adequate Knowledge	Adequate knowledge	High	Yes		Yes	Yes	Not sure	No	No		No		Not true	Occasionally (once or twice a year)	No	Yes	Not Sure	No	Not accessible	Others	Very satisfied	No	To save lives .
0059	1003	GND1	EL002	S02	YoS4	RS002	RG001	No		Fear of needles/pain		Yes		No/Not sure	Fear of needles/pain		Yes	Yes	Free health checkups	Yes	School awareness programs	Poor Knowledge	Poor knowledge	Low	Not sure		No	No	Not sure	Not sure	No		No		Blood donation makes you weak permanently	Rarely	No	No	Not Sure	Yes	Not accessible	Long waiting times	Neutral	Yes	By giving them more stuff and encouraging them to.
0060	1001	GND1	EL002	S02	YoS3	RS002	RG001	No		Not qualified/ eligible		Not Sure		Yes		2 times in a year	Yes	Yes	Free health checkups	Yes	School awareness programs	Adequate Knowledge	Poor knowledge	Moderate	Yes		Yes	Yes	Not sure	No	No		No		Not true	Occasionally (once or twice a year)	Yes	Yes	Yes	Yes	Somewhat accessible	Others	Satisfied	Yes
0061	1002	GND1	EL002	S02	YoS3	RS001	RG003	Yes	Once		To help save lives	Yes		Yes		2 times in a year	Yes	Yes	Free health checkups	Yes	School awareness programs	Adequate Knowledge	Adequate knowledge	High	Yes		Yes	Yes	Not sure	Yes	No		No		Not true	Occasionally (once or twice a year)	Yes	Yes	Yes	Yes	Not accessible	Inconvenient location	Neutral	Yes	The education on blood donation should be often and not only when they are coming for the donation and they should visit frequently.
0062	1006	GND1	EL002	S02	YoS1	RS001	RG001	No		Fear of losing too much blood		Yes		Yes		3 times in a year	Yes	No		No		Poor Knowledge	Poor knowledge	Low	Not sure		No	No	No	Yes	Not sure		No		Not true	Rarely	No	No	No	No	Not accessible	Others	Dissatisfied	No
0063	1001	GND2	EL002	S24	YoS4	RS002	RG001	No		Not interested		Yes		Yes		Once a year	Yes	Yes	Free health checkups	Yes	School awareness programs	Adequate Knowledge	Poor knowledge	Moderate	Yes		Yes	Yes	Yes	No	No		No		Not true	Occasionally (once or twice a year)	Yes	Yes	Yes	Yes	Very accessible	Long waiting times	Satisfied	Yes	Issue certificates and give incentives
0064	1001	GND1	EL002	S02	YoS4	RS002	RG001	No		Not qualified/ eligible		Yes		Yes		2 times in a year	Yes	Yes	Free health checkups	Yes	School awareness programs	Adequate Knowledge	Poor knowledge	Moderate	Yes		Yes	Yes	No	No	No		No		Not true	Occasionally (once or twice a year)	Yes	Yes	Yes	No	Not accessible	Lack of incentives (e.g., food, certificates)	Neutral	Yes	To get we the students more food .
0065	1004	GND1	EL002	S02	YoS4	RS002	RG001	No		Fear of losing too much blood		Yes		Yes		2 times in a year	Yes	Yes	Free health checkups	Yes	Television/Radio	Adequate Knowledge	Poor knowledge	Moderate	Yes		Yes	Yes	No	No	No		No		Blood donation makes you weak permanently	Occasionally (once or twice a year)	Yes	Yes	Yes	No	Not accessible	Lack of incentives (e.g., food, certificates)	Neutral	Yes	Provide more food .
0066	1001	GND1	EL002	S02	YoS1	RS002	RG001	No		Fear of needles/pain		Yes		Yes		2 times in a year	Yes	Yes	Certificate of blood donation	No		Adequate Knowledge	Poor knowledge	Moderate	Yes		Yes	No	No	No	No		No		Blood donation reduces life expectancy (can make you die early)	Occasionally (once or twice a year)	Yes	Yes	Yes	Yes	Somewhat accessible	Long waiting times	Very satisfied	No	To help other people from any sickness and save them from other blood problem.
0067	1005	GND1	EL002	S02	YoS1	RS002	RG003	No		Fear of losing too much blood		Yes		Yes		3 times in a year	Yes	Yes	Certificate of blood donation	Yes	Television/Radio	Adequate Knowledge	Adequate knowledge	High	Yes		Yes	Yes	No	Yes	Not sure		No		Not true	Occasionally (once or twice a year)	No	Yes	No	Yes	Very accessible	Others	Very satisfied	Yes	We need to educate them about how blood saves lives .
0068	1004	GND1	EL002	S02	YoS1	RS001	RG001	No		Fear of needles/pain		Yes		Yes		2 times in a year	Yes	Yes	Certificate of blood donation	No		Adequate Knowledge	Poor knowledge	Moderate	Yes		Yes	No	No	No	No		No		Not true	Occasionally (once or twice a year)	Yes	Yes	No	No	Not accessible	Others	Dissatisfied	No	I suggest that giving certificates after donation will make them to donate
0069	1002	GND1	EL002	S02	YoS3	RS001	RG001	No		Not qualified/ eligible		Yes		Yes		Once a year	Yes	Yes	Free health checkups	Yes	School awareness programs	Adequate Knowledge	Poor knowledge	Moderate	Yes		Not Sure	No	Yes	Yes	No		No		Not true	Occasionally (once or twice a year)	No	No	Not Sure	No	Somewhat accessible	Others	Satisfied	No	To save lives
0070	1002	GND1	EL002	S02	YoS3	RS002	RG001	Yes	Once		To help save lives	Yes		Yes		Once a year	Yes	Yes	Certificate of blood donation	No		Adequate Knowledge	Poor knowledge	Moderate	Yes		Yes	Yes	No	Not sure	No		No		Not true	Occasionally (once or twice a year)	No	No	No	No	Somewhat accessible	Others	Satisfied	No	To save lives .
0071	1003	GND2	EL002	S02	YoS3	RS002	RG001	No		Fear of losing too much blood		Yes		Yes		4 times in a year	Yes	Yes	Free health checkups	No		Adequate Knowledge	Adequate knowledge	High	Yes		Yes	Yes	Not sure	Yes	No		No		Not true	Frequently (more than twice a year)	Yes	Yes	Yes	Yes	Very accessible	Others	Very satisfied	Yes	To let them know it save life .
0072	1003	GND1	EL002	S02	YoS4	RS002	RG001	No		Fear of losing too much blood		Yes		Yes		3 times in a year	Yes	Yes	Free health checkups	Yes	School awareness programs	Adequate Knowledge	Adequate knowledge	High	Yes		No	No	No	Yes	No		No		Not true	Occasionally (once or twice a year)	Yes	Yes	Yes	No	Not accessible	Others	Dissatisfied	No	I will tell them that blood donation is good to donation to the needed to save life .
0073	1003	GND2	EL002	S02	YoS3	RS002	RG001	Yes	Once		To help save lives	Yes		Yes		2 times in a year	Yes	Yes	Certificate of blood donation	Yes	Healthcare workers	Poor Knowledge	Poor knowledge	Low	Yes		No	No	No	No	No		No		Not true	Occasionally (once or twice a year)	Yes	Yes	Yes	No	Not accessible	Others	Satisfied	Yes
0074	1002	GND1	EL002	S02	YoS3	RS001	RG001	No		Not qualified/ eligible		Yes		Yes		2 times in a year	Yes	Yes	Certificate of blood donation	No		Adequate Knowledge	Poor knowledge	Moderate	Yes		Yes	No	No	No	No		No		Not true	Occasionally (once or twice a year)	Yes	Yes	No	No	Very accessible	Others	Very satisfied	No	To save people’s lives
0075	1001	GND1	EL002	S02	YoS4	RS002	RG001	No		Not qualified/ eligible		No	I am too young to donate blood	Yes		4 times in a year	Yes	Yes	Free health checkups	Yes	Television/Radio	Adequate Knowledge	Adequate knowledge	High	Yes		Not Sure	Yes	Yes	No	No		No		Not true	Occasionally (once or twice a year)	Yes	Yes	Not Sure	Yes	Somewhat accessible	Others	Neutral	No	To save lives
0076	1002	GND2	EL002	S02	YoS1	RS001	RG001	Yes	Twice		To help save lives	Yes		Yes		2 times in a year	Yes	Yes	Free health checkups	Yes	School awareness programs	Adequate Knowledge	Poor knowledge	Moderate	Yes		No	Yes	No	No	No		Yes	Receiver can show certain characteristics of the donor .	Not true	Occasionally (once or twice a year)	Yes	Yes	Not Sure	Yes	Not accessible	Others	Dissatisfied	No
0077	1004	GND1	EL002	S02	YoS3	RS002	RG001	Yes	Once		To help save lives	Yes		Yes		2 times in a year	Yes	Yes	Free health checkups	Yes	School awareness programs	Adequate Knowledge	Poor knowledge	Moderate	Yes		Not Sure	Yes	Yes	Yes	No		No		Not true	Occasionally (once or twice a year)	Yes	Yes	Yes	No	Somewhat accessible	Others	Satisfied	No	To save life .
0078	1001	GND2	EL002	S23	YoS1	RS002	RG001	No		Not qualified/ eligible		No	I am too young to donate blood	Yes		Once a year	Yes	Yes	Free health checkups	Yes	School awareness programs	Adequate Knowledge	Adequate knowledge	High	Yes		Not Sure	Yes	Yes	No	No		Not sure		Not true	Rarely	Yes	Yes	No	No	Not accessible	Others	Neutral	Yes	They must be motivated by giving incentives such as food, free medical checkups to encourage them to donate blood
0079	1003	GND1	EL002	S15	YoS4	RS002	RG001	No		Not interested		Not Sure		Yes		Once a year	Yes	Yes	Free health checkups	Yes	School awareness programs	Adequate Knowledge	Poor knowledge	Moderate	Yes		Yes	No	No	No	No		No		Not true	Occasionally (once or twice a year)	Yes	Yes	Yes	No	Not accessible	Long waiting times	Neutral	Yes	By giving free checkups
0080	1001	GND2	EL002	S15	YoS4	RS002	RG001	No		Fear of losing too much blood		Not Sure		No/Not sure	Fear of losing too much blood		No	Yes	Free health checkups	No		Poor Knowledge	Poor knowledge	Low	Not sure		Not Sure	No	No	Yes	Not sure		No		Not true	Rarely	No	Yes	No	No	Not accessible	Others	Dissatisfied	No
0081	1002	GND1	EL002	S01	YoS1	RS002	RG001	No		Not interested		Not Sure		No/Not sure	Health concerns		No	Yes	Free health checkups	No		Adequate Knowledge	Poor knowledge	Moderate	Not sure		Yes	No	Yes	Yes	No		No		Not true	Occasionally (once or twice a year)	Yes	Yes	No	No	Not accessible	Poor hygiene or safety concerns	Neutral	Yes	Contact parents to educate them on blood donation and thus studies can be transferred or passed on to the students by their parents
0082	1001	GND2	EL002	S15	YoS3	RS002	RG001	No		Not qualified/ eligible		Not Sure		No/Not sure	Fear of losing too much blood		Yes	Yes	Free health checkups	No		Poor Knowledge	Poor knowledge	Low	Not sure		Yes	No	Yes	No	Yes		Yes		Blood donation can make you a dull student	Occasionally (once or twice a year)	Yes	Yes	Not Sure	No	Not accessible	Unclear communication on dates of events	Satisfied	Yes	Increase much food given to students who donate blood, sometimes 2 can malt and milk, sometimes digestive biscuits can't help student develop enough blood for replacement
0083	1001	GND2	EL002	S15	YoS3	RS002	RG001	No		Fear of losing too much blood		No	I am too young to donate blood	Yes		Once a year	No	No		Yes	Television/Radio	Adequate Knowledge	Poor knowledge	Moderate	Yes		Not Sure	No	Yes	No	No		No		Not true	Rarely	No	Yes	No	No	Not accessible	Others	Neutral	Yes	More information about the importance of donating blood and incentives
0084	1001	GND1	EL002	S17	YoS1	RS002	RG001	No		Not qualified/ eligible		No	I am too young to donate blood	Yes		3 times in a year	Yes	Yes	Free health checkups	Yes	Social media	Adequate Knowledge	Poor knowledge	Moderate	Yes		Not Sure	No	Yes	No	No		Yes	Blood donation may lead to risk of getting infection	Not true	Occasionally (once or twice a year)	No	No	Not Sure	No	Not accessible	Unclear communication on dates of events	Very satisfied	Yes	Organizing health clubs in schools that teaches and promotes health issues including blood donation to help encourage students to voluntary donate blood.
0085	1001	GND2	EL002	S15	YoS4	RS002	RG001	Yes	Once		Encouragement from friends or family	Not Sure		No/Not sure	Fear of losing too much blood		No	No		No		Poor Knowledge	Poor knowledge	Low	Not sure		Not Sure	No	No	Yes	No		No		Blood donation makes you weak permanently	Rarely	No	Yes	No	No	Not accessible	Long waiting times	Neutral	No	Encourage students to voluntarily donate blood
0086	1001	GND2	EL002	S15	YoS3	RS001	RG001	No		Fear of losing too much blood		No	I am too young to donate blood	No/Not sure	Fear of losing too much blood		No	No		No		Adequate Knowledge	Poor knowledge	Moderate	Yes		Not Sure	No	Yes	Not sure	No		No		Blood donation reduces life expectancy (can make you die early)	Rarely	No	Yes	No	No	Not accessible	Others	Neutral	Yes
0087	1001	GND2	EL002	S24	YoS3	RS002	RG001	No		Fear of losing too much blood		No	I am too young to donate blood	No/Not sure	I have never thought about it		Yes	Yes	Free health checkups	No		Adequate Knowledge	Adequate knowledge	High	Yes		Not Sure	No	Not sure	Not sure	No		No		Blood donation makes you weak permanently	Rarely	No	Yes	No	Yes	Somewhat accessible	Unclear communication on dates of events	Satisfied	No	Through education we can share ideas about blood donation.
0088	1002	GND1	EL002	S01	YoS1	RS002	RG001	No		Not interested		Not Sure		No/Not sure	Health concerns		No	Yes	Free health checkups	No		Adequate Knowledge	Poor knowledge	Moderate	Not sure		Yes	No	Yes	No	No		No		Not true	Occasionally (once or twice a year)	Yes	Yes	No	No	Not accessible	Poor hygiene or safety concerns	Neutral	Yes	Contact parents to educate them on blood donation and this studies can be transferred or passed on to the students
0089	1001	GND1	EL002	S08	YoS3	RS002	RG001	No		Fear of losing too much blood		Yes		Yes		Once a year	Yes	No		Yes	Friends/Family	Adequate Knowledge	Poor knowledge	Moderate	No	Risk of low blood level.. etc	Yes	No	No	No	No		Not sure		Not true	Frequently (more than twice a year)	Yes	No	No	No	Not accessible	Poor hygiene or safety concerns	Very satisfied	No	Students can be encouraged to donate blood when they receive little things
0090	1001	GND2	EL002	S15	YoS3	RS002	RG001	No		Fear of losing too much blood		Not Sure		Yes		Once a year	No	No		Yes	Television/Radio	Adequate Knowledge	Poor knowledge	Moderate	Yes		Not Sure	No	Yes	Not sure	Not sure		No		Blood donation reduces life expectancy (can make you die early)	Rarely	No	Yes	No	No	Not accessible	Others	Neutral	Yes	Incentives and more information about the negative and positive effects and also the requirements needed to donate blood
0091	1002	GND1	EL002	S17	YoS1	RS002	RG001	No		Lack of knowledge/awareness		Yes		Yes		2 times in a year	Yes	Yes	Certificate of blood donation	Yes	Social media	Adequate Knowledge	Poor knowledge	Moderate	Yes		Yes	Yes	Yes	No	No		No		Not true	Occasionally (once or twice a year)	No	No	No	No	Not accessible	Lack of incentives (e.g., food, certificates)	Very satisfied	No	Free health checkup and incentives
0092	1001	GND2	EL002	S15	YoS3	RS002	RG001	No		Health concerns		No	I am sick or have a medical condition that prevents me from donating blood	No/Not sure	Health concerns		Yes	Yes	Certificate of blood donation	No		Poor Knowledge	Poor knowledge	Low	Not sure		Yes	Yes	No	Yes	No		Not sure		Not true	Rarely	Yes	Yes	No	No	Not accessible	Others	Neutral	No	Encourage students about blood donation
0093	1001	GND1	EL002	S03	YoS3	RS002	RG001	No		Lack of knowledge/awareness		Yes		Yes		Once a year	Yes	Yes	Free health checkups	No		Adequate Knowledge	Poor knowledge	Moderate	Not sure		No	No	Not sure	No	No		No		Blood donation makes you weak permanently	Occasionally (once or twice a year)	Yes	Yes	Not Sure	Yes	Somewhat accessible	Long waiting times	Very satisfied	Yes
0094	1002	GND2	EL002	S01	YoS1	RS002	RG001	Yes	Once		To help save lives	Yes		Yes		2 times in a year	Yes	Yes	Free health checkups	Yes	Social media	Adequate Knowledge	Poor knowledge	Moderate	Yes		No	Yes	Yes	Yes	No		Yes	A girl told me that the blood will be sold for money rituals	Not true	Occasionally (once or twice a year)	Yes	Yes	Yes	No	Somewhat accessible	Long waiting times	Very satisfied	Yes	The medical team should visit schools and educate them on peoples whose lives have been saved by blood donation
0095	1001	GND1	EL002	S17	YoS1	RS002	RG003	No		Fear of losing too much blood		No	I do no have enough blood to donate	Yes		2 times in a year	No	No		No		Adequate Knowledge	Poor knowledge	Moderate	Not sure		No	No	Yes	No	Not sure		No		Not true	Rarely	No	Yes	No	No	Not accessible	Inconvenient location	Neutral	No	Students should be educated on the benefits and risks of donating blood
0096	1001	GND1	EL002	S15	YoS3	RS002	RG001	No		Not interested		Not Sure		No/Not sure	I have never thought about it		Yes	Yes	Certificate of blood donation	Yes	Television/Radio	Poor Knowledge	Poor knowledge	Low	Not sure		Yes	No	Not sure	No	No		No		Blood donation makes you weak permanently	Occasionally (once or twice a year)	Yes	Yes	No	No	Not accessible	Lack of incentives (e.g., food, certificates)	Neutral	Yes	To provide more incentives or to help the people blood health
0097	1002	GND1	EL002	S03	YoS3	RS002	RG001	No		Fear of needles/pain		No	I am too young to donate blood	Yes		Once a year	No	Yes	Free health checkups	Yes	Healthcare workers	Adequate Knowledge	Poor knowledge	Moderate	Yes		Not Sure	Yes	Yes	No	No		Not sure		Blood donation makes you weak permanently	Occasionally (once or twice a year)	No	No	No	No	Not accessible	Poor hygiene or safety concerns	Very dissatisfied	No
0098	1003	GND1	EL002	S01	YoS1	RS002	RG001	No		Health concerns		Not Sure		Yes		Once a year	No	Yes	Food	No		Adequate Knowledge	Poor knowledge	Moderate	Not sure		Not Sure	No	Yes	Not sure	No		No		Blood donation can make a man impotent and a woman barren	Occasionally (once or twice a year)	No	Yes	Not Sure	No	Somewhat accessible	Poor hygiene or safety concerns	Neutral	No	By giving us things that can support the school and also giving out some sweets ,food and maybe some money
0099	1001	GND2	EL002	S15	YoS3	RS002	RG001	Yes	Once		To help save lives	Not Sure		No/Not sure	Health concerns		Yes	Yes	Certificate of blood donation	No		Poor Knowledge	Poor knowledge	Low	Not sure		Yes	Yes	No	Yes	No		No		Not true	Rarely	Yes	Yes	No	No	Not accessible	Lack of incentives (e.g., food, certificates)	Neutral	No
0100	1002	GND1	EL002	S17	YoS1	RS002	RG001	No		Not interested		Not Sure		No/Not sure	I have never thought about it		Yes	Yes	Free health checkups	Yes	Healthcare workers	Adequate Knowledge	Poor knowledge	Moderate	Yes		Not Sure	No	Yes	No	No		No		Blood donation reduces life expectancy (can make you die early)	Rarely	No	No	No	No	Not accessible	Poor hygiene or safety concerns	Satisfied	No	Proper personal hygiene and letting the students know the information concerning blood donation.
0101	1001	GND1	EL002	S08	YoS3	RS002	RG001	Yes	Once		To help save lives	Yes		Yes		3 times in a year	Yes	Yes	Certificate of blood donation	Yes	Television/Radio	Adequate Knowledge	Adequate knowledge	High	Yes		Yes	Yes	Yes	No	No		No		Not true	Occasionally (once or twice a year)	No	No	Not Sure	No	Not accessible	Others	Very satisfied	No	Effective usage of the donor card can encourage students to voluntarily donate blood
0102	1001	GND1	EL002	S03	YoS3	RS002	RG001	No		Others		Yes		Yes		Once a year	Yes	Yes	Free health checkups	No		Adequate Knowledge	Poor knowledge	Moderate	Not sure		Not Sure	No	Yes	Not sure	Not sure		Not sure		Not true	Rarely	No	No	Not Sure	No	Not accessible	Unclear communication on dates of events	Dissatisfied	No	Frequent check ups and provision of incentive like food and certificates
0103	1001	GND1	EL002	S01	YoS1	RS002	RG001	Yes	Once		To help save lives	Yes		Yes		2 times in a year	Yes	Yes	Free health checkups	No		Adequate Knowledge	Poor knowledge	Moderate	Yes		Yes	Yes	Yes	No	No		No		Not true	Occasionally (once or twice a year)	Yes	Yes	Yes	Yes	Very accessible	Poor hygiene or safety concerns	Satisfied	No	Educating students on the positive effects of them donating the blood
0104	1004	GND1	EL002	S08	YoS3	RS002	RG003	No		Fear of losing too much blood		No	I am too young to donate blood	Yes		Once a year	No	Yes	Free health checkups	No		Adequate Knowledge	Poor knowledge	Moderate	Yes		Not Sure	No	Not sure	No	No		Yes		Not true	Occasionally (once or twice a year)	Yes	Yes	Not Sure	No	Not accessible	Long waiting times	Neutral	Yes	Nothing
0105	1003	GND1	EL002	S01	YoS1	RS002	RG001	Yes	Once		To help save lives	Yes		Yes		2 times in a year	Yes	Yes	Free health checkups	Yes	Healthcare workers	Adequate Knowledge	Poor knowledge	Moderate	Yes		Yes	Yes	Yes	No	No		No		Not true	Frequently (more than twice a year)	Yes	No	No	No	Very accessible	Poor hygiene or safety concerns	Very satisfied	No	Education
0106	1002	GND1	EL002	S17	YoS1	RS002	RG001	No		Fear of needles/pain		Not Sure		No/Not sure	I have never thought about it		Yes	No		No		Adequate Knowledge	Poor knowledge	Moderate	No	Risk of low blood level.. etc	Not Sure	No	No	No	No		No		Not true	Rarely	No	No	No	No	Not accessible	Long waiting times	Neutral	No	For me instance, I would like o donate but unless I am given a drug to because I can't bear the fear. Incentives as mentioned like certificate, token
0107	1001	GND2	EL002	S15	YoS3	RS002	RG001	No		Not qualified/ eligible		Yes		Yes		4 times in a year	Yes	Yes	Free health checkups	No		Adequate Knowledge	Adequate knowledge	High	Yes		Yes	No	Yes	No	No		No		Not true	Occasionally (once or twice a year)	Yes	Yes	No	No	Somewhat accessible	Long waiting times	Very satisfied	Yes	Free health checkup and certificate
0108	1001	GND1	EL002	S08	YoS3	RS002	RG001	No		Fear of losing too much blood		Yes		Yes		Once a year	Yes	Yes	Free health checkups	Yes	Friends/Family	Adequate Knowledge	Adequate knowledge	High	Yes		Yes	Yes	Yes	No	No		No		Blood donation is linked to spiritual beliefs	Occasionally (once or twice a year)	Yes	Yes	No	No	Somewhat accessible	Long waiting times	Dissatisfied	Yes	Form health clubs in schools so that students will be educated on the positive effects of blood donation so as to improve it and to save more lives
0109	1001	GND2	EL002	S03	YoS3	RS001	RG001	No		Health concerns		Not Sure		No/Not sure	Health concerns		No	No		Yes	Healthcare workers	Adequate Knowledge	Poor knowledge	Moderate	Not sure		No	No	Yes	Not sure	Not sure		No		Blood donation can make you a dull student	Occasionally (once or twice a year)	No	No	Not Sure	No	Not accessible	Poor hygiene or safety concerns	Neutral	No	Promotion of good health and hygienic or safety concerns
0110	1003	GND2	EL002	S01	YoS1	RS001	RG003	No		Not interested		Yes		No/Not sure	Others		Yes	No		Yes	Healthcare workers	Adequate Knowledge	Poor knowledge	Moderate	Yes		Not Sure	No	Yes	No	No		No		Not true	Occasionally (once or twice a year)	Yes	Yes	Yes	Yes	Not accessible	Long waiting times	Neutral	No	They should provide more incentives
0111	1001	GND2	EL002	S15	YoS3	RS002	RG001	No		Not qualified/ eligible		No	I am too young to donate blood	Yes		4 times in a year	Yes	Yes	Free health checkups	No		Adequate Knowledge	Adequate knowledge	High	Yes		Yes	No	Yes	No	No		No		Not true	Occasionally (once or twice a year)	Yes	Yes	No	No	Not accessible	Long waiting times	Very satisfied	Yes	Free checkups and more incentives and certificate
0112	1001	GND1	EL002	S08	YoS3	RS002	RG001	No		Fear of needles/pain		Not Sure		Yes		2 times in a year	Yes	Yes	Free health checkups	Yes	Television/Radio	Adequate Knowledge	Poor knowledge	Moderate	Not sure		Yes	Yes	Not sure	Not sure	No		Yes	For rituals purpose	Blood donation can make you a dull student	Frequently (more than twice a year)	Yes	Yes	No	No	Not accessible	Long waiting times	Satisfied	No	By educating the students on the benefits of it. And also, you nurses and doctors take blood you use the needle pain too hard on your flesh
0113	1001	GND1	EL002	S03	YoS3	RS002	RG001	No		Fear of needles/pain		Not Sure		Yes		Once a year	No	Yes	Free health checkups	Yes	School awareness programs	Adequate Knowledge	Poor knowledge	Moderate	Not sure		No	Yes	Yes	No	No		No		Not true	Occasionally (once or twice a year)	Yes	Yes	No	No	Not accessible	Poor hygiene or safety concerns	Satisfied	Yes	Checking on our health before donation
0114	1002	GND1	EL002	S17	YoS1	RS002	RG001	No		Fear of needles/pain		Not Sure		Yes		Once a year	Yes	Yes	Certificate of blood donation	Yes	School awareness programs	Adequate Knowledge	Poor knowledge	Moderate	Yes		Not Sure	No	Yes	No	No		Not sure		Not true	Rarely	No	No	No	No	Not accessible	Long waiting times	Very satisfied	Yes	Stir should be educated on the importance of blood donation and also they should be motivated to enable them voluntary donate their blood
0115	1001	GND1	EL002	S01	YoS1	RS002	RG003	No		Fear of losing too much blood		Not Sure		No/Not sure	Lack of knowledge/awareness		Yes	Yes	Free health checkups	Yes	School awareness programs	Adequate Knowledge	Poor knowledge	Moderate	Yes		Yes	Yes	No	No	No		No		Blood donation makes you weak permanently	Rarely	Yes	Yes	No	No	Very accessible	Poor hygiene or safety concerns	Very satisfied	Yes	Educating students on the benefit of blood donation
0116	1001	GND1	EL002	S08	YoS3	RS002	RG001	No		Not qualified/ eligible		Not Sure		Yes		Once a year	No	Yes	Free health checkups	Yes	Healthcare workers	Adequate Knowledge	Poor knowledge	Moderate	Yes		Yes	No	Yes	No	No		Yes	That said they sell the blood	Blood donation makes you weak permanently	Occasionally (once or twice a year)	Yes	Yes	No	No	Not accessible	Poor hygiene or safety concerns	Neutral	No	Giving free healthcare after the donation
0117	1001	GND1	EL002	S03	YoS3	RS002	RG001	No		Health concerns		Not Sure		Yes		2 times in a year	No	Yes	Free health checkups	Yes	Healthcare workers	Adequate Knowledge	Poor knowledge	Moderate	Yes		Yes	Yes	No	Yes	No		No		Blood donation makes you weak permanently	Occasionally (once or twice a year)	No	No	No	No	Not accessible	Poor hygiene or safety concerns	Satisfied	Yes	Can encourage student to voluntarily donate blood through education
0118	1002	GND2	EL002	S17	YoS1	RS002	RG001	No		Lack of knowledge/awareness		No	I do no have enough blood to donate	Yes		Once a year	No	Yes	Free health checkups	Yes	Television/Radio	Adequate Knowledge	Poor knowledge	Moderate	No	Risk of infection	No	No	Yes	No	Yes	You may get infections	Yes		Blood donation makes you weak permanently	Occasionally (once or twice a year)	No	No	No	No	Very accessible	Unclear communication on dates of events	Satisfied	No	Educating the students on the effects and benefits on blood donation and also encouraging them to donate so they can save life
0119	1001	GND1	EL002	S08	YoS3	RS002	RG001	No		Fear of needles/pain		No	I am too young to donate blood	No/Not sure	Fear of needles/pain		No	Yes	Free health checkups	No		Adequate Knowledge	Adequate knowledge	High	Not sure		No	No	Not sure	No	No		No		Blood donation is linked to spiritual beliefs	Occasionally (once or twice a year)	Yes	Yes	No	No	Somewhat accessible	Poor hygiene or safety concerns	Neutral	Yes	They should organize health programs on blood donation to prove to us the myths about blood donation are not true
0120	1003	GND1	EL002	S01	YoS1	RS002	RG001	No		Fear of needles/pain		Not Sure		No/Not sure	Fear of needles/pain		Yes	Yes	Certificate of blood donation	Yes	Television/Radio	Poor Knowledge	Poor knowledge	Low	Not sure		Yes	Yes	Yes	Yes	Yes	They sell our bloods out	Yes	It can lead to death	Blood donation makes you weak permanently	Occasionally (once or twice a year)	Yes	Yes	No	No	Not accessible	Inconvenient location	Dissatisfied	Yes	By giving out certificates,foods,water and proteins for us to gain the energy loss.Free health check ups
0121	1001	GND1	EL002	S15	YoS3	RS002	RG001	No		Not interested		No	I am too young to donate blood	Yes		Once a year	No	Yes	Free health checkups	Yes	Healthcare workers	Adequate Knowledge	Poor knowledge	Moderate	Not sure		No	Yes	Yes	No	No		Yes	When you are done you feel weak	Not true	Occasionally (once or twice a year)	No	No	Yes	No	Not accessible	Long waiting times	Neutral	No	Health workers are to go to all the schools to help educate students on the benefit of blood donation to safe life
0122	1002	GND2	EL002	S03	YoS3	RS002	RG001	No		Not qualified/ eligible		Not Sure		No/Not sure	Fear of needles/pain		No	No		Yes	Social media	Adequate Knowledge	Poor knowledge	Moderate	Not sure		Not Sure	Yes	Not sure	Not sure	Not sure		No		Not true	Rarely	No	No	No	No	Not accessible	Poor hygiene or safety concerns	Very satisfied	No
0123	1002	GND1	EL002	S17	YoS1	RS002	RG001	No		Fear of needles/pain		Yes		Yes		Once a year	Yes	Yes	Free health checkups	Yes	Healthcare workers	Adequate Knowledge	Poor knowledge	Moderate	No	Risk of infection	Yes	No	Not sure	No	No		No		Not true	Occasionally (once or twice a year)	No	No	No	No	Somewhat accessible	Inconvenient location	Satisfied	No	To encourage students on the benefits of blood donation. Eg to save one's life
0124	1002	GND1	EL002	S01	YoS1	RS002	RG001	No		Fear of losing too much blood		Not Sure		Yes		Once a year	No	Yes	Free health checkups	No		Adequate Knowledge	Poor knowledge	Moderate	Not sure		Yes	No	No	Not sure	No		No		Blood donation makes you weak permanently	Occasionally (once or twice a year)	Yes	No	No	No	Not accessible	Poor hygiene or safety concerns	Neutral	Yes	Incentives
0125	1001	GND1	EL002	S01	YoS1	RS002	RG001	No		Fear of losing too much blood		Not Sure		Yes		Once a year	No	No		Yes	School awareness programs	Adequate Knowledge	Poor knowledge	Moderate	Yes		No	No	Yes	No	No		No		Blood donation reduces life expectancy (can make you die early)	Occasionally (once or twice a year)	No	No	Yes	No	Somewhat accessible	Poor hygiene or safety concerns	Neutral	Yes	Incentives giving
0126	1002	GND2	EL002	S15	YoS3	RS002	RG001	No		Fear of losing too much blood		No	I do no have enough blood to donate	No/Not sure	Fear of losing too much blood		Yes	Yes	Certificate of blood donation	No		Adequate Knowledge	Poor knowledge	Moderate	No	Risk of low blood level.. etc	No	Yes	Yes	No	No		Yes	Patient becomes weak	Blood donation is linked to spiritual beliefs	Occasionally (once or twice a year)	Yes	Yes	No	No	Not accessible	Lack of incentives (e.g., food, certificates)	Satisfied	Yes	Feeding them well after donating blood
0127	1002	GND1	EL002	S03	YoS3	RS002	RG001	No		Fear of losing too much blood		No	I am too young to donate blood	Yes		2 times in a year	Yes	Yes	Free health checkups	No		Adequate Knowledge	Poor knowledge	Moderate	Yes		Not Sure	No	No	No	No		Not sure		Not true	Rarely	Yes	No	Not Sure	No	Not accessible	Lack of incentives (e.g., food, certificates)	Very dissatisfied	No	To teach the student about blood donation
0128	1002	GND1	EL002	S17	YoS1	RS002	RG001	No		Fear of needles/pain		Yes		Yes		2 times in a year	Yes	Yes	Free health checkups	No		Adequate Knowledge	Poor knowledge	Moderate	Not sure		No	No	Yes	Not sure	Not sure		Not sure		Blood donation makes you weak permanently	Rarely	No	No	No	No	Not accessible	Inconvenient location	Neutral	No	The individual should be educated on the benefits of blood donation
0129	1001	GND2	EL002	S15	YoS3	RS002	RG001	Yes	Once		Encouragement from friends or family	Yes		No/Not sure	I have never thought about it		Yes	Yes	Free health checkups	No		Adequate Knowledge	Poor knowledge	Moderate	Yes		Not Sure	No	No	No	No		No		Not true	Rarely	No	Yes	No	No	Not accessible	Poor hygiene or safety concerns	Neutral	No	Education on block donations and introduction of incentives to students to motivate them
0130	1002	GND2	EL002	S01	YoS1	RS002	RG001	No		Health concerns		Yes		Yes		Once a year	Yes	Yes	Certificate of blood donation	Yes	School awareness programs	Adequate Knowledge	Poor knowledge	Moderate	No	Risk of low blood level.. etc	Yes	Yes	Not sure	No	No		No		Not true	Occasionally (once or twice a year)	Yes	Yes	Yes	Yes	Somewhat accessible	Lack of incentives (e.g., food, certificates)	Neutral	No	Public education on blood donation because most people think donation makes you lose more blood
0131	1002	GND2	EL002	S03	YoS3	RS002	RG001	No		Fear of losing too much blood		Yes		Yes		4 times in a year	Yes	Yes	Free health checkups	No		Adequate Knowledge	Poor knowledge	Moderate	Yes		Yes	No	No	No	No		No		Not true	Occasionally (once or twice a year)	Yes	Yes	No	No	Somewhat accessible	Unclear communication on dates of events	Neutral	Yes	Student should be educated on blood donation save life of someone
0132	1002	GND2	EL002	S15	YoS3	RS002	RG002	No		Fear of needles/pain		Not Sure		No/Not sure	Fear of needles/pain		No	No		No		Adequate Knowledge	Poor knowledge	Moderate	Not sure		Yes	Yes	No	No	No		No		Not true	Occasionally (once or twice a year)	Yes	Yes	Yes	No	Not accessible	Others	Neutral	Yes	Provision of food after donating blood can encourage individuals to donate blood without thinking about it
0133	1002	GND2	EL002	S17	YoS1	RS002	RG001	No		Fear of losing too much blood		Not Sure		Yes		2 times in a year	Yes	No		No		Adequate Knowledge	Poor knowledge	Moderate	Yes		Not Sure	No	No	Yes	No		Not sure		Blood donation makes you weak permanently	Rarely	No	No	Not Sure	No	Not accessible	Unclear communication on dates of events	Very satisfied	No	Blood donation saves lives on people who are injured
0134	1004	GND2	EL002	S15	YoS3	RS001	RG001	No		Fear of losing too much blood		Not Sure		No/Not sure	I have never thought about it		No	No		No		Adequate Knowledge	Poor knowledge	Moderate	No	Risk of low blood level.. etc	Yes	Yes	No	Not sure	Not sure		No		Blood donation can make you a dull student	Occasionally (once or twice a year)	Yes	Yes	Not Sure	No	Not accessible	Long waiting times	Very dissatisfied	No	By giving them food after donating their blood
0135	1001	GND2	EL002	S01	YoS1	RS002	RG001	No		Not interested		Yes		No/Not sure	I have never thought about it		Yes	Yes	Free health checkups	No		Adequate Knowledge	Adequate knowledge	High	No	Risk of infection	No	No	No	No	Not sure		No		Blood donation can make you a dull student	Rarely	Yes	Yes	Not Sure	No	Not accessible	Poor hygiene or safety concerns	Neutral	Yes
0136	1001	GND1	EL002	S08	YoS3	RS002	RG001	No		Fear of losing too much blood		Not Sure		Yes		Once a year	Yes	Yes	Free health checkups	Yes	School awareness programs	Adequate Knowledge	Poor knowledge	Moderate	Not sure		Yes	No	Yes	No	No		No		Blood donation makes you weak permanently	Occasionally (once or twice a year)	Yes	Yes	Yes	No	Not accessible	Others	Dissatisfied	No	Students should be educated on the benefits of donating blood. And giving them incentives like free health care to encourage them
0137	1001	GND2	EL002	S15	YoS3	RS002	RG001	No		Not qualified/ eligible		Not Sure		No/Not sure	Health concerns		Yes	Yes	Certificate of blood donation	Yes	Television/Radio	Adequate Knowledge	Poor knowledge	Moderate	Not sure		Not Sure	Not sure	No	No	No		No		Blood donation can make you a dull student	Occasionally (once or twice a year)	Yes	No	Not Sure	No	Not accessible	Long waiting times	Neutral	No	By motivating and awarding students on this
0138	1001	GND1	EL002	S03	YoS3	RS001	RG001	No		Not interested		Not Sure		Yes		Once a year	Yes	Yes	Food	No		Adequate Knowledge	Poor knowledge	Moderate	Not sure		No	Yes	Not sure	No	No		No		Not true	Occasionally (once or twice a year)	Yes	No	Not Sure	No	Not accessible	Poor hygiene or safety concerns	Dissatisfied	No	Frequent check up on the student
0139	1003	GND2	EL002	S01	YoS1	RS002	RG001	Yes	Twice		To help save lives	Yes		Yes		Once a year	Yes	Yes	Free health checkups	Yes	Social media	Poor Knowledge	Poor knowledge	Low	Yes		Yes	Yes	Not sure	Not sure	Not sure		No		Blood donation makes you weak permanently	Frequently (more than twice a year)	Yes	Yes	Not Sure	No	Not accessible	Poor hygiene or safety concerns	Very satisfied	Yes	Incentives giving
0140	1002	GND2	EL002	S03	YoS3	RS001	RG001	No		Fear of needles/pain		Yes		Yes		Once a year	Yes	No		No		Poor Knowledge	Poor knowledge	Low	Not sure		No	No	No	Yes	Not sure		No		Not true	Rarely	No	No	No	No	Not accessible	Others	Dissatisfied	No
0141	1001	GND1	EL002	S08	YoS3	RS002	RG001	No		Not interested		Not Sure		Yes		2 times in a year	Yes	Yes	Free health checkups	Yes	Television/Radio	Adequate Knowledge	Poor knowledge	Moderate	Not sure		Yes	No	No	No	No		No		Blood donation makes you weak permanently	Occasionally (once or twice a year)	No	Yes	Yes	No	Not accessible	Long waiting times	Neutral	Yes
0142	1001	GND2	EL002	S15	YoS3	RS002	RG001	No		Fear of losing too much blood		No	I am sick or have a medical condition that prevents me from donating blood	No/Not sure	Fear of losing too much blood		No	No		Yes	Television/Radio	Adequate Knowledge	Poor knowledge	Moderate	Yes		No	No	No	No	No		Yes	It makes you weak	Blood donation makes you weak permanently	Frequently (more than twice a year)	Yes	Yes	Yes	No	Not accessible	Unclear communication on dates of events	Satisfied	No	Taking care of them regularly
0143	1002	GND2	EL002	S17	YoS1	RS002	RG001	No		Religious or cultural beliefs		No	Religious or cultural beliefs	No/Not sure	Religious or cultural beliefs		No	No		Yes	Television/Radio	Adequate Knowledge	Adequate knowledge	High	Yes		Not Sure	Yes	Yes	Yes	Yes	Morally wrong	Yes	During the time of need, it won't be available	Blood donation is linked to spiritual beliefs	Rarely	No	No	Not Sure	No	Not accessible	Poor hygiene or safety concerns	Neutral	Yes	Providing good incentives and also bringing people to testify that blood donated will be available all the time for the donors
0144	1001	GND1	EL002	S03	YoS3	RS002	RG001	No		Not interested		No	I am too young to donate blood	Yes		Once a year	No	No		No		Adequate Knowledge	Adequate knowledge	High	Not sure		No	Yes	No	No	No		No		Blood donation can make you a dull student	Occasionally (once or twice a year)	No	Yes	Yes	No	Somewhat accessible	Long waiting times	Satisfied	No
0145	1001	GND1	EL002	S15	YoS3	RS002	RG001	No		Lack of knowledge/awareness		Not Sure		Yes		Once a year	No	Yes	Free health checkups	No		Adequate Knowledge	Poor knowledge	Moderate	Not sure		Not Sure	No	No	Not sure	No		Not sure		Not true	Occasionally (once or twice a year)	Yes	Yes	No	No	Not accessible	Others	Neutral	Yes
0146	1002	GND2	EL002	S01	YoS1	RS002	RG001	No		Not interested		No	I do no have enough blood to donate	Yes		Once a year	No	No		No		Adequate Knowledge	Poor knowledge	Moderate	Not sure		Yes	No	Not sure	No	No		No		Blood donation can make you a dull student	Occasionally (once or twice a year)	Yes	Yes	No	Yes	Not accessible	Unclear communication on dates of events	Dissatisfied	Yes	Incentives provision
0147	1001	GND1	EL002	S15	YoS3	RS002	RG001	No		Not interested		Not Sure		Yes		Once a year	No	Yes	Free health checkups	Yes	School awareness programs	Adequate Knowledge	Poor knowledge	Moderate	Not sure		Yes	Yes	No	No	No		No		Not true	Occasionally (once or twice a year)	Yes	Yes	No	No	Not accessible	Others	Neutral	Yes	Student orientation on blood donation
0148	1002	GND1	EL002	S17	YoS1	RS002	RG001	No		Not interested		Yes		Yes		Once a year	Yes	No		Yes	Social media	Adequate Knowledge	Poor knowledge	Moderate	Yes		Not Sure	No	Yes	No	Not sure		Not sure		Not true	Rarely	No	No	Not Sure	No	Somewhat accessible	Others	Neutral	No	Health workers must educate the students on the merits and demerits of blood donation and how it must be taken
0149	1001	GND1	EL002	S15	YoS3	RS002	RG001	No		Lack of knowledge/awareness		Not Sure		Yes		Once a year	No	Yes	Free health checkups	Yes	School awareness programs	Adequate Knowledge	Poor knowledge	Moderate	Not sure		Yes	No	No	No	No		Yes	You will get weak	Not true	Rarely	Yes	Yes	No	No	Not accessible	Inconvenient location	Neutral	Yes	Awareness of blood donation
0150	1002	GND1	EL002	S01	YoS1	RS002	RG001	No		Fear of losing too much blood		Not Sure		Yes		Once a year	Yes	Yes	Certificate of blood donation	Yes	School awareness programs	Adequate Knowledge	Poor knowledge	Moderate	Yes		Yes	No	Yes	No	No		No		Not true	Occasionally (once or twice a year)	Yes	Yes	Yes	No	Somewhat accessible	Lack of incentives (e.g., food, certificates)	Very satisfied	Yes	Incentives (certificates)
0151	1001	GND1	EL002	S03	YoS3	RS002	RG003	No		Others		Yes		Yes		4 times in a year	Yes	Yes	Certificate of blood donation	Yes	Television/Radio	Adequate Knowledge	Poor knowledge	Moderate	Yes		Yes	Yes	Not sure	No	No		No		Not true	Occasionally (once or twice a year)	Yes	Yes	No	No	Very accessible	Lack of incentives (e.g., food, certificates)	Very satisfied	No	When the student is giving that chance to donate blood, the must get more food and certificate to make the person live strong and happy to donate next time
0152	1002	GND1	EL002	S15	YoS3	RS002	RG001	Yes	Once		To help save lives	Yes		No/Not sure	Health concerns		Yes	No		No		Adequate Knowledge	Adequate knowledge	High	Yes		No	No	No	Yes	No		Not sure		Not true	Occasionally (once or twice a year)	Yes	Yes	No	No	Not accessible	Unclear communication on dates of events	Neutral	No	To save a life
0153	1001	GND1	EL002	S17	YoS1	RS002	RG001	No		Fear of needles/pain		No	I am too young to donate blood	Yes		Once a year	No	Yes	Free health checkups	No		Adequate Knowledge	Poor knowledge	Moderate	Yes		No	No	No	No	No		Not sure		Blood donation makes you weak permanently	Rarely	No	No	No	No	Not accessible	Long waiting times	Very satisfied	No	They should know the benefits of blood voluntarily and how it can help others
0154	1001	GND1	EL002	S15	YoS3	RS002	RG001	No		Fear of losing too much blood		Not Sure		Yes		3 times in a year	Yes	Yes	Free health checkups	Yes	Healthcare workers	Adequate Knowledge	Poor knowledge	Moderate	No	Risk of low blood level.. etc	Yes	Yes	Not sure	Not sure	Not sure		Not sure		Blood donation makes you weak permanently	Occasionally (once or twice a year)	Yes	No	Not Sure	Yes	Not accessible	Others	Neutral	Yes	To save life
0155	1002	GND2	EL002	S15	YoS3	RS001	RG001	No		Not interested		No	I am too young to donate blood	Yes		Once a year	No	No		No		Adequate Knowledge	Poor knowledge	Moderate	Yes		Yes	No	Yes	No	No		Not sure		Not true	Frequently (more than twice a year)	Yes	Yes	No	No	Not accessible	Lack of incentives (e.g., food, certificates)	Very dissatisfied	Yes	Providing food and some amount of money
0156	1003	GND2	EL002	S01	YoS1	RS002	RG001	Yes	Once		To help save lives	Yes		Yes		Once a year	No	Yes	Free health checkups	Yes	Social media	Adequate Knowledge	Poor knowledge	Moderate	Yes		Yes	Yes	Yes	No	No		Yes	Blood donated are sold to ritualists and others	Not true	Occasionally (once or twice a year)	Yes	Yes	No	No	Not accessible	Others	Very satisfied	Yes	Need blood tonics,malt, biscuit,money,soup to help regain blood
0157	1001	GND2	EL002	S15	YoS3	RS002	RG001	Yes	Twice		To help save lives	No	I am too young to donate blood	Yes		Once a year	Yes	Yes	Certificate of blood donation	Yes	Social media	Poor Knowledge	Poor knowledge	Low	Yes		Yes	Yes	No	No	No		No		Not true	Rarely	Yes	Yes	No	No	Not accessible	Lack of incentives (e.g., food, certificates)	Dissatisfied	Yes
0158	1003	GND2	EL002	S15	YoS3	RS002	RG001	No		Fear of losing too much blood		Not Sure		Yes		Once a year	No	Yes	Free health checkups	Yes	School awareness programs	Adequate Knowledge	Poor knowledge	Moderate	Yes		Yes	Yes	No	No	No		No		Not true	Rarely	Yes	Yes	Yes	No	Very accessible	Long waiting times	Very satisfied	No
0159	1001	GND1	EL002	S01	YoS1	RS002	RG001	No		Fear of needles/pain		Not Sure		No/Not sure	Fear of needles/pain		Yes	Yes	Free health checkups	No		Adequate Knowledge	Poor knowledge	Moderate	Not sure		Yes	Yes	Yes	No	No		No		Not true	Rarely	No	Yes	No	No	Somewhat accessible	Poor hygiene or safety concerns	Neutral	Yes	Public Education on benefits of donating blood.Add Money and food
0160	1002	GND1	EL002	S17	YoS1	RS002	RG001	No		Health concerns		No	I am too young to donate blood	Yes		Once a year	No	Yes	Free health checkups	No		Adequate Knowledge	Poor knowledge	Moderate	Not sure		No	No	Not sure	No	No		No		Blood donation can make a man impotent and a woman barren	Rarely	No	No	No	No	Not accessible	Poor hygiene or safety concerns	Neutral	No	Students who donate blood should be given free health care, money and food stuffs
0161	1001	GND1	EL002	S03	YoS3	RS002	RG001	No		Health concerns		Yes		No/Not sure	Fear of losing too much blood		No	Yes	Free health checkups	Yes	Television/Radio	Adequate Knowledge	Poor knowledge	Moderate	Yes		Not Sure	Yes	No	No	No		Yes		Blood donation can make you a dull student	Rarely	Yes	Yes	Yes	No	Somewhat accessible	Lack of incentives (e.g., food, certificates)	Very satisfied	No	Incentives ( food, certificate) or school provisions
0162	1003	GND2	EL002	S15	YoS3	RS002	RG001	No		Fear of losing too much blood		Yes		Yes		2 times in a year	Yes	Yes	Certificate of blood donation	Yes	Social media	Adequate Knowledge	Poor knowledge	Moderate	Yes		Yes	Yes	Yes	No	No		Yes	Some do not use it in the right way	Not true	Occasionally (once or twice a year)	Yes	Yes	Yes	No	Not accessible	Long waiting times	Satisfied	Yes	I think it is good to donate blood to save lives
0163	1003	GND2	EL002	S01	YoS1	RS002	RG003	Yes	Once		To help save lives	Yes		Yes		Once a year	Yes	Yes	Free health checkups	No		Adequate Knowledge	Poor knowledge	Moderate	Not sure		No	Not sure	Yes	No	No		No		Not true	Occasionally (once or twice a year)	No	Yes	Yes	No	Very accessible	Poor hygiene or safety concerns	Very satisfied	Yes	Cash payment
0164	1001	GND2	EL002	S15	YoS3	RS002	RG001	No		Fear of losing too much blood		Not Sure		Yes		Once a year	Yes	Yes	Free health checkups	No		Adequate Knowledge	Adequate knowledge	High	Yes		Yes	Yes	Not sure	No	No		No		Not true	Occasionally (once or twice a year)	Yes	Yes	Not Sure	No	Not accessible	Long waiting times	Neutral	No	I will encourage all students to donate blood to save lives
0165	1001	GND2	EL002	S15	YoS3	RS002	RG001	No		Not qualified/ eligible		No	I am too young to donate blood	Yes		4 times in a year	Yes	Yes	Certificate of blood donation	Yes	Social media	Adequate Knowledge	Adequate knowledge	High	Yes		Yes	Yes	No	No	No		No		Not true	Frequently (more than twice a year)	Yes	Yes	Yes	No	Not accessible	Unclear communication on dates of events	Very satisfied	Yes	Sharing of milk and malt
0166	1001	GND1	EL002	S08	YoS3	RS002	RG001	No		Not interested		Not Sure		Yes		Once a year	No	Yes	Certificate of blood donation	No		Adequate Knowledge	Poor knowledge	Moderate	No	Risk of infection	No	No	No	No	No		No		Blood donation makes you weak permanently	Frequently (more than twice a year)	Yes	Yes	No	No	Not accessible	Poor hygiene or safety concerns	Satisfied	Yes	Provide food, not milo and milk. But heavy foods to avoid students from fainting
0167	1001	GND1	EL002	S03	YoS3	RS002	RG001	No		Fear of losing too much blood		No	I am too young to donate blood	Yes		3 times in a year	Yes	Yes	Certificate of blood donation	No		Adequate Knowledge	Adequate knowledge	High	Yes		No	No	No	No	No		No		Blood donation makes you weak permanently	Occasionally (once or twice a year)	No	Yes	No	No	Somewhat accessible	Unclear communication on dates of events	Very satisfied	Yes	Often a healthy person to donate blood
0168	1003	GND2	EL002	S15	YoS1	RS002	RG001	No		Not interested		Yes		No/Not sure	Fear of losing too much blood		Yes	Yes	Free health checkups	Yes	School awareness programs	Adequate Knowledge	Poor knowledge	Moderate	Yes		Not Sure	No	Yes	No	Yes	Teasing	No		Blood donation reduces life expectancy (can make you die early)	Rarely	No	Yes	No	Yes	Not accessible	Long waiting times	Neutral	No
0169	1002	GND2	EL002	S17	YoS1	RS002	RG001	No		Lack of knowledge/awareness		Not Sure		Yes		2 times in a year	Yes	Yes	Free health checkups	No		Adequate Knowledge	Poor knowledge	Moderate	Yes		No	No	Yes	No	No		No		Blood donation makes you weak permanently	Rarely	No	No	No	No	Not accessible	Poor hygiene or safety concerns	Neutral	No	Students must be provided with incentives such as certificate to encourage the students and also pens, books and mathematical sets
0170	1002	GND2	EL002	S15	YoS1	RS002	RG001	No		Health concerns		No	I am sick or have a medical condition that prevents me from donating blood	No/Not sure	Health concerns		Yes	Yes	Free health checkups	Yes	School awareness programs	Adequate Knowledge	Poor knowledge	Moderate	Yes		Yes	Yes	Not sure	No	No		No		Not true	Occasionally (once or twice a year)	Yes	No	No	No	Not accessible	Unclear communication on dates of events	Dissatisfied	No	Hello save life
0171	1002	GND1	EL002	S01	YoS4	RS002	RG001	Yes	Once		To help save lives	Yes		Yes		Once a year	Yes	Yes	Free health checkups	Yes	Television/Radio	Adequate Knowledge	Poor knowledge	Moderate	Yes		Yes	No	Not sure	No	No		No		Not true	Occasionally (once or twice a year)	No	Yes	Yes	Yes	Not accessible	Long waiting times	Neutral	Yes	Incentives,Free checkups , Certificates,food
0172	1001	GND1	EL002	S08	YoS3	RS002	RG001	No		Not interested		Not Sure		No/Not sure	I have never thought about it		Yes	Yes	Certificate of blood donation	Yes	School awareness programs	Adequate Knowledge	Poor knowledge	Moderate	Not sure		Not Sure	Yes	Not sure	No	No		No		Blood donation can make you a dull student	Occasionally (once or twice a year)	No	Yes	Not Sure	No	Not accessible	Poor hygiene or safety concerns	Satisfied	Yes	Provide food, not milo and milk. But heavy foods to avoid students from fainting
0173	1001	GND2	EL002	S03	YoS3	RS002	RG001	No		Fear of losing too much blood		Not Sure		No/Not sure	Fear of losing too much blood		Yes	Yes	Free health checkups	No		Adequate Knowledge	Poor knowledge	Moderate	Yes		Yes	Yes	No	No	No		No		Not true	Rarely	Yes	Yes	Yes	No	Very accessible	Lack of incentives (e.g., food, certificates)	Satisfied	Yes	By encouraging the student to donate blood because it saves live so they must do it to help each other
0174	1001	GND2	EL002	S01	YoS1	RS002	RG003	No		Fear of losing too much blood		Not Sure		No/Not sure	Fear of losing too much blood		Yes	Yes	Free health checkups	Yes	Social media	Adequate Knowledge	Poor knowledge	Moderate	Yes		Yes	No	Not sure	Yes	No		Not sure		Blood donation makes you weak permanently	Occasionally (once or twice a year)	No	No	Yes	Yes	Very accessible	Long waiting times	Neutral	No	Education
0175	1001	GND1	EL002	S08	YoS3	RS002	RG001	No		Fear of losing too much blood		Yes		Yes		2 times in a year	No	Yes	Free health checkups	Yes	Healthcare workers	Adequate Knowledge	Poor knowledge	Moderate	Yes		Yes	Yes	Yes	No	No		No		Not true	Frequently (more than twice a year)	Yes	Yes	Not Sure	No	Not accessible	Long waiting times	Satisfied	Yes
0176	1002	GND2	EL002	S15	YoS1	RS002	RG001	No		Not interested		Yes		Yes		2 times in a year	Yes	Yes	Free health checkups	No		Adequate Knowledge	Poor knowledge	Moderate	Yes		Not Sure	No	Not sure	No	No		No		Not true	Frequently (more than twice a year)	No	Yes	No	No	Somewhat accessible	Long waiting times	Satisfied	No	Introduce free incentives and checkups
0177	1002	GND1	EL002	S17	YoS1	RS002	RG001	No		Fear of losing too much blood		Not Sure		No/Not sure	I have never thought about it		No	Yes	Free health checkups	No		Adequate Knowledge	Poor knowledge	Moderate	Not sure		No	Yes	Yes	No	No		No		Blood donation makes you weak permanently	Rarely	No	No	No	No	Not accessible	Long waiting times	Neutral	No	By giving them knowledge on blood donation and how best a blood donated can save lives
0178	1002	GND1	EL002	S15	YoS1	RS002	RG001	Yes	Once		To help save lives	Yes		Yes		Once a year	Yes	Yes	Free health checkups	Yes	School awareness programs	Adequate Knowledge	Poor knowledge	Moderate	No	Risk of infection	Not Sure	No	Yes	No	No		Yes	Weight loss and weather can lead to death	Blood donation makes you weak permanently	Occasionally (once or twice a year)	Yes	No	No	Yes	Very accessible	Unclear communication on dates of events	Neutral	Yes	Advice on health issues
0179	1001	GND2	EL002	S03	YoS3	RS002	RG001	No		Not interested		No	I am too young to donate blood	Yes		2 times in a year	Yes	Yes	Free health checkups	No		Adequate Knowledge	Poor knowledge	Moderate	Yes		Not Sure	No	Yes	No	No		Yes	It's used for rituals	Blood donation makes you weak permanently	Occasionally (once or twice a year)	Yes	Yes	No	No	Somewhat accessible	Unclear communication on dates of events	Neutral	No	This can make student donate their blood to save lives
0180	1002	GND2	EL002	S17	YoS1	RS002	RG001	No		Not interested		No	I do no have enough blood to donate	No/Not sure	I have never thought about it		No	No		No		Adequate Knowledge	Poor knowledge	Moderate	No	Risk of infection	Not Sure	No	Not sure	No	No		No		Not true	Occasionally (once or twice a year)	Yes	Yes	No	No	Not accessible	Lack of incentives (e.g., food, certificates)	Very dissatisfied	No	Students should be given certificate on blood donation
0181	1002	GND1	EL002	S01	YoS1	RS002	RG001	No		Fear of losing too much blood		Not Sure		Yes		Once a year	No	No		No		Adequate Knowledge	Poor knowledge	Moderate	Not sure		No	No	Not sure	Not sure	No		No		Not true	Occasionally (once or twice a year)	Yes	No	No	Yes	Not accessible	Inconvenient location	Neutral	Yes	Public Education
0182	1002	GND1	EL002	S15	YoS1	RS002	RG001	No		Health concerns		Yes		Yes		2 times in a year	No	Yes	Free health checkups	Yes	School awareness programs	Adequate Knowledge	Poor knowledge	Moderate	No	Risk of infection	Yes	Yes	Yes	No	Yes		No		Blood donation makes you weak permanently	Frequently (more than twice a year)	Yes	Yes	Yes	Yes	Somewhat accessible	Poor hygiene or safety concerns	Neutral	Yes	Provision of free healthcare, food which contains balanced diet and public education on the importance of blood donation
0183	1002	GND1	EL002	S15	YoS1	RS002	RG001	No		Not interested		No	I am sick or have a medical condition that prevents me from donating blood	Yes		Once a year	No	Yes	Free health checkups	No		Adequate Knowledge	Poor knowledge	Moderate	Yes		Yes	No	Yes	No	No		No		Blood donation is linked to spiritual beliefs	Rarely	No	No	No	No	Not accessible	Poor hygiene or safety concerns	Neutral	Yes	Public education
0184	1003	GND2	EL002	S01	YoS1	RS001	RG001	Yes	Once		To help save lives	Yes		Yes		Once a year	Yes	No		No		Adequate Knowledge	Poor knowledge	Moderate	Yes		Yes	No	No	No	No		No		Not true	Occasionally (once or twice a year)	No	No	Not Sure	No	Somewhat accessible	Long waiting times	Very satisfied	Yes
0185	1001	GND2	EL002	S08	YoS3	RS002	RG001	No		Not interested		Not Sure		Yes		Once a year	Yes	No		No		Adequate Knowledge	Poor knowledge	Moderate	Not sure		Yes	No	Not sure	No	No		Not sure		Not true	Rarely	Yes	Yes	No	No	Not accessible	Long waiting times	Dissatisfied	No	Provide incentives like food and money to motivate the students
0186	1001	GND2	EL002	S03	YoS3	RS002	RG001	No		Not interested		No	I am too young to donate blood	No/Not sure	Lack of knowledge/awareness		Yes	Yes	Free health checkups	No		Adequate Knowledge	Poor knowledge	Moderate	Not sure		Yes	No	No	No	No		Yes	The person become weak	Blood donation makes you weak permanently	Occasionally (once or twice a year)	Yes	No	Not Sure	No	Not accessible	Lack of incentives (e.g., food, certificates)	Neutral	No	To educate us about it
0187	1001	GND2	EL002	S17	YoS1	RS002	RG001	No		Not interested		Not Sure		Yes		Once a year	Yes	Yes	Free health checkups	No		Poor Knowledge	Poor knowledge	Low	Not sure		No	No	Not sure	No	No		No		Not true	Rarely	No	No	No	No	Not accessible	Long waiting times	Dissatisfied	No	Educating students on the benefits of blood donation
0188	1002	GND2	EL002	S15	YoS1	RS002	RG001	No		Health concerns		No	I do no have enough blood to donate	Yes		Once a year	Yes	Yes	Free health checkups	No		Adequate Knowledge	Poor knowledge	Moderate	Yes		Not Sure	Yes	Not sure	Not sure	No		Not sure		Not true	Rarely	Yes	Yes	Not Sure	No	Not accessible	Poor hygiene or safety concerns	Dissatisfied	No	Provision of incentives for the donor and free healthcare services
0189	1002	GND2	EL002	S08	YoS3	RS001	RG001	No		Health concerns		Yes		Yes		Once a year	Yes	Yes	Free health checkups	No		Adequate Knowledge	Poor knowledge	Moderate	No	Risk of infection	No	No	Yes	No	No		No		Not true	Occasionally (once or twice a year)	Yes	Yes	No	No	Not accessible	Poor hygiene or safety concerns	Neutral	No	Public education must be provided to students on the need for them to voluntarily donate blood
0190	1002	GND2	EL002	S17	YoS1	RS001	RG003	No		Lack of knowledge/awareness		Yes		Yes		Once a year	Yes	Yes	Free health checkups	No		Adequate Knowledge	Poor knowledge	Moderate	Yes		Yes	No	Yes	No	No		No		Blood donation can make you a dull student	Occasionally (once or twice a year)	No	Yes	Yes	Yes	Very accessible	Long waiting times	Very satisfied	Yes	Teachers should educate students about benefits of blood donation
0191	1002	GND2	EL002	S01	YoS1	RS002	RG001	No		Fear of losing too much blood		Not Sure		Yes		2 times in a year	Yes	Yes	Free health checkups	Yes	Friends/Family	Adequate Knowledge	Adequate knowledge	High	Yes		Yes	Yes	Yes	No	No		Yes	Spread of diseases	Not true	Occasionally (once or twice a year)	Yes	Yes	Yes	No	Very accessible	Poor hygiene or safety concerns	Satisfied	No	Fear of loosing their blood so intensive education
0192	1002	GND2	EL002	S15	YoS1	RS002	RG001	No		Fear of losing too much blood		Yes		Yes		2 times in a year	Yes	Yes	Free health checkups	Yes	School awareness programs	Adequate Knowledge	Poor knowledge	Moderate	Yes		Yes	Yes	Not sure	No	No		No		Not true	Occasionally (once or twice a year)	Yes	Yes	Yes	No	Somewhat accessible	Long waiting times	Neutral	No	Food
0193	1002	GND2	EL002	S03	YoS3	RS002	RG001	No		Fear of losing too much blood		No	I am too young to donate blood	Yes		2 times in a year	No	Yes	Certificate of blood donation	No		Adequate Knowledge	Poor knowledge	Moderate	Yes		Yes	No	Not sure	No	No		Not sure		Blood donation reduces life expectancy (can make you die early)	Frequently (more than twice a year)	No	No	Not Sure	Yes	Somewhat accessible	Inconvenient location	Neutral	Yes	Providing incentive ( food and giving out certificate)
0194	1001	GND1	EL002	S15	YoS1	RS002	RG001	No		Fear of needles/pain		Yes		Yes		Once a year	Yes	Yes	Free health checkups	No		Adequate Knowledge	Adequate knowledge	High	Yes		Yes	Yes	Yes	No	No		No		Not true	Rarely	Yes	Yes	No	No	Not accessible	Long waiting times	Dissatisfied	Yes	Public education on blood donation
0195	1002	GND2	EL002	S17	YoS1	RS002	RG001	No		Not interested		Yes		No/Not sure	Others		Yes	No		Yes	Social media	Adequate Knowledge	Poor knowledge	Moderate	Yes		Yes	Yes	No	Not sure	Not sure		Not sure		Blood donation reduces life expectancy (can make you die early)	Rarely	No	No	No	No	Not accessible	Long waiting times	Neutral	No	I think educating students on the benefits of blood donation will help
0196	1002	GND1	EL002	S15	YoS1	RS002	RG001	No		Not qualified/ eligible		Not Sure		Yes		2 times in a year	Yes	Yes	Free health checkups	Yes	School awareness programs	Adequate Knowledge	Poor knowledge	Moderate	Yes		Not Sure	Yes	Yes	Yes	No		No		Blood donation is linked to spiritual beliefs	Occasionally (once or twice a year)	Yes	Yes	Yes	No	Very accessible	Poor hygiene or safety concerns	Very satisfied	Yes	Public education on the benefit of blood donation
0197	1001	GND1	EL002	S01	YoS1	RS002	RG003	No		Health concerns		Not Sure		Yes		2 times in a year	Yes	Yes	Certificate of blood donation	No		Adequate Knowledge	Poor knowledge	Moderate	No	Risk of low blood level.. etc	Not Sure	No	No	No	No		No		Blood donation makes you weak permanently	Occasionally (once or twice a year)	No	Yes	Yes	No	Very accessible	Poor hygiene or safety concerns	Very satisfied	Yes	Education on merits of donating blood
0198	1003	GND2	EL002	S23	YoS3	RS002	RG003	No		Not interested		Not Sure		No/Not sure	I have never thought about it		Yes	No		No		Adequate Knowledge	Poor knowledge	Moderate	Not sure		Not Sure	No	Not sure	Not sure	Not sure		Not sure		Not true	Rarely	No	No	Not Sure	No	Not accessible	Unclear communication on dates of events	Dissatisfied	Yes
0199	1001	GND2	EL002	S15	YoS1	RS002	RG001	No		Not interested		Not Sure		Yes		Once a year	Yes	Yes	Food	No		Adequate Knowledge	Poor knowledge	Moderate	Yes		Yes	Yes	Yes	No	No		No		Not true	Occasionally (once or twice a year)	Yes	Yes	Yes	No	Somewhat accessible	Poor hygiene or safety concerns	Satisfied	Yes	Education of the benefits of donating blood
0200	1001	GND2	EL002	S17	YoS1	RS002	RG001	No		Fear of losing too much blood		No	I do no have enough blood to donate	No/Not sure	Religious or cultural beliefs		Yes	Yes	Food	No		Adequate Knowledge	Poor knowledge	Moderate	No	Risk of infection	No	No	Yes	Yes	Not sure		Not sure		Blood donation makes you weak permanently	Rarely	No	No	Not Sure	Yes	Not accessible	Poor hygiene or safety concerns	Neutral	No	Educating students on the benefits of blood donation
0201	1001	GND2	EL002	S08	YoS3	RS002	RG001	No		Not interested		Not Sure		No/Not sure	I have never thought about it		Yes	No		No		Adequate Knowledge	Poor knowledge	Moderate	No	Risk of low blood level.. etc	Yes	Yes	Yes	No	No		No		Blood donation is linked to spiritual beliefs	Frequently (more than twice a year)	Yes	No	No	No	Not accessible	Unclear communication on dates of events	Neutral	No	There should be a cleared communication on the date of event and free checkups for those who will donate the blood
0202	1001	GND2	EL002	S15	YoS1	RS002	RG001	No		Not qualified/ eligible		No	I am too young to donate blood	No/Not sure	Health concerns		No	No		Yes	Healthcare workers	Poor Knowledge	Adequate knowledge	Moderate	Not sure		No	No	No	No	No		No		Not true	Occasionally (once or twice a year)	Yes	Yes	No	No	Not accessible	Long waiting times	Neutral	Yes	Education on the benefits of blood donation and it's effects
0203	1002	GND2	EL002	S24	YoS3	RS002	RG001	No		Lack of knowledge/awareness		Yes		Yes		Once a year	Yes	Yes	Free health checkups	No		Poor Knowledge	Poor knowledge	Low	Yes		Yes	No	No	No	No		No		Blood donation is linked to spiritual beliefs	Rarely	Yes	Yes	Yes	Yes	Not accessible	Long waiting times	Very satisfied	Yes	To save life
0204	1002	GND2	EL002	S01	YoS1	RS002	RG001	No		Not interested		Not Sure		Yes		Once a year	Yes	No		Yes	School awareness programs	Adequate Knowledge	Adequate knowledge	High	Yes		Yes	Yes	Not sure	No	No		Not sure		Not true	Occasionally (once or twice a year)	Yes	Yes	Yes	No	Not accessible	Poor hygiene or safety concerns	Neutral	No	Public education
0205	1001	GND2	EL002	S03	YoS3	RS002	RG001	No		Not qualified/ eligible		Not Sure		Yes		2 times in a year	Yes	Yes	Free health checkups	No		Adequate Knowledge	Poor knowledge	Moderate	Not sure		Yes	No	No	No	No		No		Not true	Occasionally (once or twice a year)	Yes	Yes	No	No	Not accessible	Poor hygiene or safety concerns	Neutral	Yes	Student must be aware of the advantage and disadvantage of blood donation
0206	1001	GND1	EL002	S15	YoS1	RS002	RG001	Yes	Twice		To help save lives	Yes		Yes		Once a year	No	Yes	Free health checkups	Yes	School awareness programs	Adequate Knowledge	Poor knowledge	Moderate	Yes		Not Sure	Yes	Yes	Not sure	Yes	Acquiring some behavioral characteristics from the donor	Not sure		Not true	Occasionally (once or twice a year)	Yes	Yes	Not Sure	No	Not accessible	Long waiting times	Dissatisfied	Yes	Education and provision of incentives
0207	1002	GND2	EL002	S01	YoS1	RS001	RG001	No		Not qualified/ eligible		Not Sure		Yes		3 times in a year	No	Yes	Free health checkups	Yes	Friends/Family	Poor Knowledge	Poor knowledge	Low	Not sure		Yes	No	Not sure	Not sure	No		No		Not true	Occasionally (once or twice a year)	Yes	Yes	Yes	No	Somewhat accessible	Long waiting times	Neutral	No	Public Education, Incentives
0208	1002	GND2	EL002	S24	YoS3	RS002	RG001	No		Fear of needles/pain		Yes		Yes		Once a year	Yes	Yes	Free health checkups	No		Adequate Knowledge	Poor knowledge	Moderate	Yes		Yes	No	Yes	No	No		No		Not true	Occasionally (once or twice a year)	Yes	Yes	Not Sure	Yes	Very accessible	Long waiting times	Dissatisfied	No
0209	1001	GND2	EL002	S08	YoS3	RS002	RG001	No		Health concerns		Yes		Yes		2 times in a year	Yes	Yes	Free health checkups	Yes	Social media	Adequate Knowledge	Poor knowledge	Moderate	No	Risk of low blood level.. etc	Yes	No	No	No	No		No		Blood donation makes you weak permanently	Occasionally (once or twice a year)	Yes	Yes	No	Yes	Not accessible	Poor hygiene or safety concerns	Neutral	Yes	Enlightening the students on the benefits of donating blood and what it can do to those in need of blood
0210	1002	GND2	EL002	S15	YoS1	RS002	RG001	No		Health concerns		Not Sure		Yes		2 times in a year	No	Yes	Free health checkups	No		Adequate Knowledge	Poor knowledge	Moderate	Not sure		No	No	Yes	No	No		No		Not true	Occasionally (once or twice a year)	Yes	Yes	Yes	No	Not accessible	Poor hygiene or safety concerns	Neutral	Yes	Education and benefits of blood donation
0211	1002	GND2	EL002	S17	YoS1	RS001	RG001	No		Religious or cultural beliefs		No	I am too young to donate blood	No/Not sure	Religious or cultural beliefs		No	No		Yes	Healthcare workers	Poor Knowledge	Poor knowledge	Low	Not sure		No	No	Not sure	Yes	No		No		Blood donation makes you weak permanently	Rarely	No	No	No	No	Not accessible	Inconvenient location	Satisfied	No	Students should made known of the side effects of blood donation
0212	1002	GND1	EL002	S15	YoS1	RS002	RG001	No		Not interested		Yes		Yes		Once a year	No	Yes	Certificate of blood donation	Yes	School awareness programs	Adequate Knowledge	Poor knowledge	Moderate	Yes		Yes	Yes	Not sure	No	No		No		Blood donation makes you weak permanently	Occasionally (once or twice a year)	Yes	Yes	Yes	Yes	Very accessible	Unclear communication on dates of events	Neutral	Yes	Public education
0213	1001	GND1	EL002	S01	YoS1	RS002	RG001	No		Fear of losing too much blood		Not Sure		Yes		2 times in a year	No	Yes	Food	Yes	School awareness programs	Adequate Knowledge	Poor knowledge	Moderate	Yes		Yes	Yes	Not sure	Not sure	Not sure		No		Blood donation makes you weak permanently	Frequently (more than twice a year)	No	Yes	Not Sure	Yes	Not accessible	Poor hygiene or safety concerns	Very satisfied	Yes
0214	1001	GND2	EL002	S03	YoS3	RS002	RG001	No		Fear of needles/pain		Not Sure		Yes		Once a year	No	Yes	Free health checkups	No		Adequate Knowledge	Adequate knowledge	High	No	Risk of infection	Not Sure	Yes	Not sure	No	No		No		Blood donation can make you a dull student	Occasionally (once or twice a year)	No	No	No	No	Not accessible	Long waiting times	Neutral	Yes	Telling us the advantage for blood donation and the benefits people, families, friends and society endures from our co- operation in donation of blood
0215	1001	GND2	EL002	S24	YoS3	RS002	RG001	No		Lack of knowledge/awareness		Yes		Yes		Once a year	Yes	Yes	Free health checkups	Yes	School awareness programs	Adequate Knowledge	Poor knowledge	Moderate	Yes		Not Sure	No	Yes	Not sure	Not sure		Not sure		Blood donation makes you weak permanently	Rarely	No	No	No	Yes	Not accessible	Poor hygiene or safety concerns	Neutral	No	Money, Food, Health talk, More money
0216	1002	GND2	EL002	S15	YoS1	RS002	RG001	No		Fear of losing too much blood		Yes		Yes		Once a year	Yes	Yes	Free health checkups	Yes	Social media	Adequate Knowledge	Adequate knowledge	High	Yes		Yes	No	No	No	No		Not sure		Not true	Occasionally (once or twice a year)	Yes	Yes	Yes	Yes	Not accessible	Long waiting times	Neutral	Yes	Provision of incentives, certificate and free healthcare
0217	1002	GND2	EL002	S01	YoS1	RS001	RG001	No		Lack of knowledge/awareness		Yes		Yes		Once a year	Yes	Yes	Free health checkups	No		Adequate Knowledge	Poor knowledge	Moderate	Yes		Yes	No	Yes	No	No		No		Not true	Occasionally (once or twice a year)	Yes	Yes	No	No	Somewhat accessible	Unclear communication on dates of events	Satisfied	Yes	Public Education
0218	1002	GND2	EL002	S15	YoS1	RS002	RG001	No		Health concerns		Not Sure		No/Not sure	Health concerns		No	No		Yes	School awareness programs	Adequate Knowledge	Poor knowledge	Moderate	No	Risk of infection	Yes	Yes	No	No	No		No		Not true	Occasionally (once or twice a year)	No	Yes	Not Sure	Yes	Somewhat accessible	Long waiting times	Neutral	No
0219	1002	GND1	EL002	S15	YoS1	RS002	RG001	No		Health concerns		Not Sure		Yes		2 times in a year	No	No		Yes	School awareness programs	Adequate Knowledge	Poor knowledge	Moderate	Yes		Yes	Yes	Yes	No	No		No		Not true	Occasionally (once or twice a year)	Yes	Yes	No	No	Somewhat accessible	Long waiting times	Neutral	Yes	Education of the benefits of donating blood
0220	1002	GND2	EL002	S24	YoS3	RS002	RG003	No		Fear of needles/pain		Not Sure		No/Not sure	Fear of needles/pain		Yes	Yes	Free health checkups	No		Adequate Knowledge	Poor knowledge	Moderate	Yes		Not Sure	No	No	No	No		No		Blood donation makes you weak permanently	Frequently (more than twice a year)	Yes	Yes	Yes	Yes	Very accessible	Lack of incentives (e.g., food, certificates)	Very satisfied	Yes	By providing them with necessary needs after the donation to promote their health
0221	1001	GND1	EL002	S03	YoS3	RS002	RG001	No		Not interested		No	I do no have enough blood to donate	Yes		Once a year	Yes	No		Yes	Healthcare workers	Adequate Knowledge	Poor knowledge	Moderate	Not sure		No	No	Yes	No	No		No		Blood donation reduces life expectancy (can make you die early)	Occasionally (once or twice a year)	Yes	Yes	No	No	Somewhat accessible	Poor hygiene or safety concerns	Satisfied	No	Educating student about the benefits and important of it
0222	1001	GND1	EL002	S15	YoS1	RS002	RG001	No		Fear of needles/pain		No	I am too young to donate blood	Yes		2 times in a year	Yes	Yes	Free health checkups	Yes	School awareness programs	Adequate Knowledge	Poor knowledge	Moderate	Yes		Yes	Yes	No	No	No		No		Not true	Occasionally (once or twice a year)	Yes	Yes	No	No	Somewhat accessible	Lack of incentives (e.g., food, certificates)	Satisfied	Yes	Provide incentives
0223	1001	GND2	EL002	S01	YoS1	RS002	RG001	Yes	Once		To help save lives	Yes		Yes		Once a year	Yes	Yes	Free health checkups	Yes	School awareness programs	Adequate Knowledge	Adequate knowledge	High	Not sure		Not Sure	No	No	No	Yes		Not sure		Blood donation is linked to spiritual beliefs	Frequently (more than twice a year)	No	Yes	Not Sure	No	Not accessible	Long waiting times	Very satisfied	Yes	Showing appreciation
0224	1003	GND2	EL002	S01	YoS1	RS002	RG001	No		Fear of losing too much blood		No	I do no have enough blood to donate	Yes		Once a year	Yes	Yes	Certificate of blood donation	No		Adequate Knowledge	Poor knowledge	Moderate	Yes		No	No	Yes	No	No		No		Blood donation can make you a dull student	Occasionally (once or twice a year)	Yes	Yes	No	No	Somewhat accessible	Long waiting times	Neutral	No	Cash payment
0225	1002	GND2	EL002	S15	YoS1	RS002	RG001	No		Not interested		Yes		Yes		Once a year	No	No		Yes	Television/Radio	Adequate Knowledge	Poor knowledge	Moderate	Not sure		No	No	Not sure	No	No		No		Not true	Occasionally (once or twice a year)	Yes	Yes	No	No	Not accessible	Long waiting times	Neutral	Yes	Public education on the benefit of blood donation
0226	1001	GND1	EL002	S03	YoS3	RS002	RG003	No		Not interested		No	I do no have enough blood to donate	Yes		Once a year	Yes	No		Yes	Healthcare workers	Adequate Knowledge	Poor knowledge	Moderate	Not sure		No	Yes	Yes	No	No		No		Blood donation reduces life expectancy (can make you die early)	Occasionally (once or twice a year)	Yes	Yes	No	No	Somewhat accessible	Poor hygiene or safety concerns	Satisfied	No	Educating about the benefits and important to it
0227	1001	GND2	EL002	S01	YoS4	RS002	RG001	No		Health concerns		Not Sure		No/Not sure	Health concerns		Yes	Yes	Free health checkups	No		Adequate Knowledge	Poor knowledge	Moderate	Not sure		Yes	Yes	Not sure	Not sure	Not sure		Not sure		Not true	Occasionally (once or twice a year)	Yes	Yes	Not Sure	Yes	Very accessible	Long waiting times	Very satisfied	Yes	Cash Provision,Food Provision
0228	1003	GND1	EL002	S15	YoS1	RS002	RG001	No		Not qualified/ eligible		Yes		Yes		Once a year	Yes	Yes	Free health checkups	Yes	Social media	Adequate Knowledge	Poor knowledge	Moderate	Not sure		Yes	Yes	No	No	No		No		Not true	Rarely	Yes	No	Yes	No	Somewhat accessible	Long waiting times	Satisfied	No	Provision of certificate, free healthcare and incentives
0229	1002	GND1	EL002	S15	YoS1	RS002	RG001	No		Not qualified/ eligible		No	Religious or cultural beliefs	No/Not sure	Religious or cultural beliefs		No	No		Yes	School awareness programs	Adequate Knowledge	Poor knowledge	Moderate	Not sure		No	Yes	No	Yes	Yes		No		Not true	Occasionally (once or twice a year)	Yes	Yes	No	No	Not accessible	Inconvenient location	Neutral	Yes	Money
0230	1003	GND1	EL002	S01	YoS1	RS002	RG001	No		Fear of losing too much blood		Yes		Yes		Once a year	Yes	Yes	Free health checkups	No		Adequate Knowledge	Poor knowledge	Moderate	No	Risk of infection	Yes	Yes	Yes	No	No		No		Blood donation makes you weak permanently	Frequently (more than twice a year)	Yes	Yes	No	Yes	Not accessible	Poor hygiene or safety concerns	Satisfied	No	Education
0231	1001	GND2	EL002	S03	YoS3	RS002	RG001	No		Health concerns		No	I am too young to donate blood	Yes		Once a year	No	Yes	Free health checkups	No		Adequate Knowledge	Poor knowledge	Moderate	Not sure		No	No	Yes	No	No		Yes	Can get infected	Not true	Frequently (more than twice a year)	No	Yes	Yes	No	Not accessible	Lack of incentives (e.g., food, certificates)	Neutral	Yes	By telling student or so individual how blood donation saves people life in the country
0232	1003	GND2	EL002	S24	YoS3	RS002	RG001	No		Fear of needles/pain		Yes		Yes		Once a year	Yes	No		No		Adequate Knowledge	Poor knowledge	Moderate	Yes		No	No	Yes	No	No		No		Not true	Rarely	No	Yes	No	No	Somewhat accessible	Poor hygiene or safety concerns	Satisfied	No	Education
0233	1001	GND1	EL002	S15	YoS1	RS002	RG001	No		Health concerns		No	I am sick or have a medical condition that prevents me from donating blood	No/Not sure	Health concerns		Yes	Yes	Free health checkups	Yes	School awareness programs	Adequate Knowledge	Adequate knowledge	High	Yes		Yes	Yes	Yes	No	No		No		Not true	Occasionally (once or twice a year)	Yes	Yes	Yes	No	Somewhat accessible	Inconvenient location	Neutral	Yes	Education on the effects of donating blood
0234	1002	GND2	EL002	S15	YoS1	RS002	RG001	No		Health concerns		Not Sure		No/Not sure	I have never thought about it		Yes	Yes	Free health checkups	No		Adequate Knowledge	Poor knowledge	Moderate	Not sure		Not Sure	No	Yes	Not sure	No		Not sure		Not true	Occasionally (once or twice a year)	Yes	Yes	Not Sure	No	Not accessible	Poor hygiene or safety concerns	Dissatisfied	Yes	Free health checkups and incentives
0235	1002	GND1	EL002	S01	YoS1	RS002	RG003	No		Fear of losing too much blood		Yes		Yes		2 times in a year	Yes	Yes	Certificate of blood donation	Yes	School awareness programs	Adequate Knowledge	Poor knowledge	Moderate	Yes		Yes	Yes	No	No	No		No		Not true	Occasionally (once or twice a year)	Yes	Yes	Not Sure	No	Somewhat accessible	Long waiting times	Neutral	Yes	Education, provision of certificates,blood tonics,check ups
0236	1001	GND2	EL002	S03	YoS3	RS002	RG001	No		Fear of losing too much blood		Yes		No/Not sure	Not interested		Yes	No		Yes	Social media	Adequate Knowledge	Poor knowledge	Moderate	Not sure		Not Sure	Yes	Not sure	Not sure	No		No		Blood donation is linked to spiritual beliefs	Occasionally (once or twice a year)	Yes	Yes	Not Sure	No	Not accessible	Long waiting times	Neutral	No	Giving gifts to students who donate blood
0237	1002	GND1	EL002	S15	YoS1	RS002	RG001	No		Health concerns		Not Sure		No/Not sure	Health concerns		Yes	Yes	Free health checkups	Yes	Television/Radio	Adequate Knowledge	Poor knowledge	Moderate	Yes		Yes	No	Yes	Yes	Yes		Yes	The blood will be used for rituals	Not true	Occasionally (once or twice a year)	Yes	No	No	No	Not accessible	Long waiting times	Very dissatisfied	No	Public education should be done to clear misconceptions
0238	1002	GND1	EL002	S01	YoS1	RS002	RG001	Yes	Once		To help save lives	Yes		Yes		Once a year	Yes	Yes	Free health checkups	Yes	Television/Radio	Adequate Knowledge	Poor knowledge	Moderate	Yes		Yes	Yes	Yes	No	No		No		Not true	Occasionally (once or twice a year)	Yes	Yes	Yes	Yes	Very accessible	Long waiting times	Neutral	No	Certificate and food
0239	1002	GND2	EL002	S15	YoS1	RS002	RG001	No		Not interested		Yes		No/Not sure	Health concerns		No	No		Yes	School awareness programs	Adequate Knowledge	Adequate knowledge	High	Not sure		Not Sure	Yes	Yes	No	No		Not sure		Not true	Rarely	Yes	No	No	No	Not accessible	Inconvenient location	Very dissatisfied	Yes	Education on the effects of donating blood
0240	1003	GND1	EL002	S01	YoS1	RS002	RG001	No		Fear of needles/pain		Not Sure		No/Not sure	Fear of needles/pain		Yes	Yes	Free health checkups	Yes	Friends/Family	Poor Knowledge	Poor knowledge	Low	Not sure		Not Sure	No	Not sure	Yes	No		Not sure		Blood donation makes you weak permanently	Occasionally (once or twice a year)	Yes	Yes	No	No	Somewhat accessible	Inconvenient location	Dissatisfied	Yes	Provision of Proteins
0241	1002	GND2	EL002	S15	YoS1	RS002	RG001	Yes	Twice		To help save lives	Yes		Yes		3 times in a year	Yes	Yes	Free health checkups	Yes	School awareness programs	Adequate Knowledge	Poor knowledge	Moderate	Yes		Not Sure	Not sure	Yes	Yes	No		No		Not true	Occasionally (once or twice a year)	Yes	Yes	No	No	Somewhat accessible	Poor hygiene or safety concerns	Satisfied	No	Education on the need to donate blood
0242	1001	GND2	EL002	S15	YoS1	RS002	RG001	No		Not qualified/ eligible		Yes		Yes		2 times in a year	Yes	Yes	Free health checkups	Yes	School awareness programs	Adequate Knowledge	Adequate knowledge	High	Yes		Yes	Yes	Not sure	No	No		No		Not true	Occasionally (once or twice a year)	Yes	Yes	No	No	Not accessible	Inconvenient location	Neutral	No	Education on how voluntarily donating blood save lives and provision of incentives for motivation
0243	1003	GND2	EL002	S01	YoS1	RS001	RG001	Yes	Once		To help save lives	Yes		Yes		2 times in a year	No	Yes	Free health checkups	No		Adequate Knowledge	Poor knowledge	Moderate	No	Risk of low blood level.. etc	No	Yes	Yes	Yes	No		No		Blood donation makes you weak permanently	Occasionally (once or twice a year)	Yes	Yes	Not Sure	No	Not accessible	Long waiting times	Satisfied	No
0244	1001	GND2	EL002	S15	YoS1	RS002	RG001	No		Fear of needles/pain		Yes		Yes		2 times in a year	Yes	Yes	Certificate of blood donation	Yes	Television/Radio	Adequate Knowledge	Adequate knowledge	High	Yes		Not Sure	No	Not sure	No	Not sure		Yes	Loss of knowledge... witchcraft	Blood donation makes you weak permanently	Rarely	Yes	Yes	No	Yes	Somewhat accessible	Long waiting times	Satisfied	No	Provision of incentives and certificates
0245	1002	GND1	EL002	S15	YoS1	RS002	RG001	No		Fear of needles/pain		Not Sure		Yes		2 times in a year	Yes	Yes	Free health checkups	Yes	Social media	Adequate Knowledge	Poor knowledge	Moderate	No	Risk of infection	Yes	No	No	No	No		No		Blood donation makes you weak permanently	Rarely	Yes	Yes	Yes	Yes	Not accessible	Long waiting times	Satisfied	Yes	Education on the benefits of donating blood and donated blood should be made available for free not purchased
0246	1001	GND2	EL002	S03	YoS3	RS002	RG001	No		Fear of losing too much blood		Yes		No/Not sure	Fear of losing too much blood		Yes	Yes	Food	Yes	School awareness programs	Adequate Knowledge	Poor knowledge	Moderate	Yes		Yes	No	Yes	No	No		No		Blood donation can make a man impotent and a woman barren	Frequently (more than twice a year)	Yes	Yes	No	No	Not accessible	Poor hygiene or safety concerns	Satisfied	No	By providing them with food that can increase their blood rate
0247	1004	GND1	EL002	S01	YoS4	RS002	RG001	No		Health concerns		Yes		Yes		4 times in a year	Yes	Yes	Free health checkups	No		Adequate Knowledge	Adequate knowledge	High	No	Risk of low blood level.. etc	Yes	No	Yes	No	No		No		Blood donation makes you weak permanently	Occasionally (once or twice a year)	Yes	Yes	Yes	No	Not accessible	Long waiting times	Dissatisfied	Yes
0248	1002	GND1	EL002	S01	YoS1	RS002	RG003	No		Not interested		Not Sure		No/Not sure	I have never thought about it		Yes	Yes	Free health checkups	Yes	Television/Radio	Adequate Knowledge	Poor knowledge	Moderate	Not sure		Not Sure	Not sure	Yes	Not sure	No		Not sure		Blood donation reduces life expectancy (can make you die early)	Rarely	Yes	Yes	Yes	Yes	Somewhat accessible	Long waiting times	Neutral	Yes	Provision of food
0249	1002	GND2	EL002	S01	YoS1	RS002	RG001	No		Fear of needles/pain		Yes		No/Not sure	Fear of needles/pain		No	No		No		Adequate Knowledge	Poor knowledge	Moderate	Yes		Yes	Yes	Yes	Not sure	No		No		Not true	Frequently (more than twice a year)	Yes	Yes	Yes	No	Not accessible	Poor hygiene or safety concerns	Very satisfied	Yes	Benefits of blood donation
0250	1001	GND2	EL002	S01	YoS1	RS002	RG001	No		Not interested		Yes		Yes		2 times in a year	Yes	Yes	Free health checkups	Yes	School awareness programs	Adequate Knowledge	Poor knowledge	Moderate	Yes		Yes	Yes	Yes	No	No		No		Blood donation makes you weak permanently	Frequently (more than twice a year)	Yes	Yes	Yes	Yes	Very accessible	Long waiting times	Very satisfied	No	Iron Supplements
0251	1002	GND2	EL002	S01	YoS1	RS002	RG001	No		Fear of losing too much blood		Not Sure		Yes		Once a year	Yes	Yes	Free health checkups	No		Adequate Knowledge	Poor knowledge	Moderate	Yes		No	Yes	Yes	No	No		Not sure		Not true	Occasionally (once or twice a year)	Yes	Yes	Yes	No	Very accessible	Long waiting times	Neutral	Yes	Food and Free Checkups
0252	1002	GND1	EL002	S21	YoS3	RS002	RG001	No		Health concerns		No	Not interested	No/Not sure	Fear of losing too much blood		No	No		No		Adequate Knowledge	Poor knowledge	Moderate	Not sure		No	No	No	No	No		No		Blood donation reduces life expectancy (can make you die early)	Occasionally (once or twice a year)	Yes	No	No	No	Not accessible	Long waiting times	Dissatisfied	No	Public education
0253	1002	GND2	EL002	S01	YoS1	RS002	RG001	Yes	Once		Encouragement from friends or family	Yes		No/Not sure	I have never thought about it		Yes	Yes	Free health checkups	Yes	School awareness programs	Adequate Knowledge	Poor knowledge	Moderate	Not sure		No	Yes	Yes	Yes	No		No		Blood donation can make you a dull student	Occasionally (once or twice a year)	Yes	Yes	No	Yes	Not accessible	Poor hygiene or safety concerns	Very satisfied	Yes	Public Education, certificates,Free Healthcare
0254	1002	GND1	EL002	S01	YoS1	RS002	RG003	Yes	Twice		To help save lives	Yes		Yes		4 times in a year	Yes	Yes	Free health checkups	Yes	Social media	Adequate Knowledge	Adequate knowledge	High	Yes		No	Yes	Yes	No	No		No		Blood donation makes you weak permanently	Occasionally (once or twice a year)	Yes	Yes	No	No	Somewhat accessible	Unclear communication on dates of events	Neutral	Yes	Public Education, Money,
0255	1001	GND2	EL002	S03	YoS3	RS002	RG001	No		Fear of losing too much blood		Yes		No/Not sure	Fear of losing too much blood		Yes	Yes	Food	Yes	School awareness programs	Adequate Knowledge	Poor knowledge	Moderate	Yes		Yes	No	Yes	No	No		No		Blood donation can make a man impotent and a woman barren	Frequently (more than twice a year)	No	Yes	Yes	No	Not accessible	Poor hygiene or safety concerns	Satisfied	No	Providing them with that can increase their blood rate
0256	1002	GND1	EL002	S01	YoS1	RS002	RG001	No		Not interested		Not Sure		No/Not sure	I have never thought about it		No	No		No		Adequate Knowledge	Poor knowledge	Moderate	Not sure		Yes	No	No	No	No		No		Blood donation makes you weak permanently	Frequently (more than twice a year)	Yes	Yes	No	No	Not accessible	Long waiting times	Neutral	No	Provision of healthy foods
0257	1001	GND1	EL002	S21	YoS4	RS002	RG001	No		Fear of needles/pain		No	I do no have enough blood to donate	Yes		2 times in a year	No	Yes	Free health checkups	No		Adequate Knowledge	Poor knowledge	Moderate	Yes		Yes	Yes	No	No	Yes		No		Blood donation reduces life expectancy (can make you die early)	Occasionally (once or twice a year)	No	No	No	Yes	Very accessible	Long waiting times	Very satisfied	No	Provision of incentives
0258	1001	GND2	EL002	S21	YoS3	RS002	RG001	No		Not interested		Not Sure		Yes		3 times in a year	Yes	Yes	Free health checkups	No		Adequate Knowledge	Poor knowledge	Moderate	Not sure		No	No	Not sure	No	Not sure		Yes		Blood donation reduces life expectancy (can make you die early)	Rarely	No	No	No	No	Not accessible	Lack of incentives (e.g., food, certificates)	Neutral	No	Money should be given instead of incentives
0259	1003	GND2	EL002	S01	YoS1	RS002	RG002	Yes	Once		Incentives (e.g., food, certificates)	Yes		No/Not sure	I have never thought about it		No	Yes	Food	No		Poor Knowledge	Poor knowledge	Low	Not sure		Yes	No	Yes	Not sure	No		No		Not true	Occasionally (once or twice a year)	Yes	No	No	No	Very accessible	Long waiting times	Neutral	No	More incentives like food and drinks
0260	1001	GND1	EL002	S21	YoS3	RS002	RG001	No		Fear of losing too much blood		Not Sure		Yes		Once a year	Yes	Yes	Free health checkups	No		Poor Knowledge	Adequate knowledge	Moderate	Yes		No	No	Not sure	No	No		Not sure		Blood donation can make you a dull student	Occasionally (once or twice a year)	Yes	Yes	Not Sure	No	Not accessible	Long waiting times	Very satisfied	No	Public education on blood donation
0261	1001	GND2	EL002	S03	YoS3	RS002	RG001	No		Not qualified/ eligible		No	I am too young to donate blood	No/Not sure	Fear of losing too much blood		Yes	Yes	Free health checkups	Yes	Television/Radio	Adequate Knowledge	Poor knowledge	Moderate	Yes		Yes	No	Yes	No	Not sure		Not sure		Blood donation reduces life expectancy (can make you die early)	Occasionally (once or twice a year)	No	No	Not Sure	No	Not accessible	Poor hygiene or safety concerns	Neutral	No	By putting their interest in it and also improving the process of transferring blood from one too other
0262	1001	GND1	EL002	S21	YoS3	RS002	RG001	Yes	Once		To help save lives	Not Sure		Yes		Once a year	Yes	Yes	Free health checkups	Yes	Social media	Adequate Knowledge	Poor knowledge	Moderate	Yes		Yes	Yes	Yes	No	No		No		Not true	Occasionally (once or twice a year)	Yes	Yes	No	No	Somewhat accessible	Long waiting times	Satisfied	No	Provision of incentives
0263	1001	GND1	EL002	S01	YoS1	RS002	RG001	No		Others		Not Sure		No/Not sure	Others		Yes	Yes	Certificate of blood donation	No		Adequate Knowledge	Adequate knowledge	High	Yes		Yes	No	Yes	No	No		Not sure		Not true	Occasionally (once or twice a year)	Yes	Yes	Not Sure	No	Somewhat accessible	Lack of incentives (e.g., food, certificates)	Neutral	Yes	Provide incentives, Parents approval
0264	1003	GND2	EL002	S01	YoS1	RS001	RG001	Yes	Once		To help save lives	Yes		Yes		2 times in a year	Yes	Yes	Free health checkups	Yes	Friends/Family	Adequate Knowledge	Poor knowledge	Moderate	Yes		Yes	Yes	Not sure	No	No		No		Blood donation is linked to spiritual beliefs	Occasionally (once or twice a year)	Yes	Yes	Yes	Yes	Very accessible	Poor hygiene or safety concerns	Very satisfied	Yes	Public Education
0265	1001	GND1	EL002	S03	YoS3	RS002	RG001	No		Fear of losing too much blood		No	I am too young to donate blood	No/Not sure	Fear of losing too much blood		No	Yes	Certificate of blood donation	Yes	Friends/Family	Adequate Knowledge	Poor knowledge	Moderate	Yes		Yes	Yes	Not sure	Yes	Not sure		No		Blood donation makes you weak permanently	Rarely	Yes	Yes	No	No	Not accessible	Lack of incentives (e.g., food, certificates)	Neutral	Yes	By educating them on the benefits and effect of donating blood
0266	1002	GND1	EL002	S24	YoS1	RS002	RG001	No		Lack of knowledge/awareness		Yes		Yes		Once a year	Yes	Yes	Free health checkups	No		Adequate Knowledge	Poor knowledge	Moderate	Not sure		No	No	No	Not sure	Not sure		No		Blood donation makes you weak permanently	Rarely	No	No	No	No	Not accessible	Long waiting times	Very dissatisfied	Yes
0267	1002	GND1	EL002	S01	YoS1	RS002	RG001	No		Health concerns		No	I do no have enough blood to donate	Yes		Once a year	Yes	Yes	Free health checkups	No		Adequate Knowledge	Poor knowledge	Moderate	Not sure		Yes	Yes	Not sure	Not sure	No		No		Blood donation makes you weak permanently	Occasionally (once or twice a year)	Yes	Yes	Not Sure	No	Not accessible	Poor hygiene or safety concerns	Neutral	No	Free Health Checkups
0268	1002	GND1	EL002	S24	YoS1	RS002	RG001	No		Fear of losing too much blood		Not Sure		Yes		Once a year	Yes	Yes	Free health checkups	No		Adequate Knowledge	Poor knowledge	Moderate	Yes		Yes	No	Not sure	Yes	Not sure		Not sure		Not true	Occasionally (once or twice a year)	Yes	Yes	Yes	No	Not accessible	Unclear communication on dates of events	Neutral	No	Education on the importance of blood donation
0269	1001	GND1	EL002	S01	YoS1	RS001	RG001	No		Health concerns		Not Sure		Yes		Once a year	No	No		No		Adequate Knowledge	Poor knowledge	Moderate	Yes		Yes	No	Not sure	No	Not sure		No		Not true	Rarely	No	No	No	No	Not accessible	Poor hygiene or safety concerns	Dissatisfied	No	Public Education on positive effects
0270	1001	GND1	EL002	S01	YoS1	RS001	RG003	No		Fear of needles/pain		Yes		Yes		2 times in a year	Yes	Yes	Free health checkups	No		Adequate Knowledge	Poor knowledge	Moderate	Yes		No	Yes	Yes	Not sure	No		No		Blood donation makes you weak permanently	Frequently (more than twice a year)	Yes	Yes	No	No	Not accessible	Long waiting times	Satisfied	No	Positive benefits
0271	1001	GND1	EL002	S24	YoS1	RS002	RG001	No		Fear of losing too much blood		Yes		Yes		Once a year	Yes	Yes	Free health checkups	Yes	School awareness programs	Adequate Knowledge	Poor knowledge	Moderate	Yes		No	Yes	Yes	Yes	No		No		Not true	Occasionally (once or twice a year)	Yes	Yes	Not Sure	Yes	Not accessible	Poor hygiene or safety concerns	Dissatisfied	No	By encouraging them
0272	1002	GND2	EL002	S01	YoS1	RS002	RG001	No		Lack of knowledge/awareness		Yes		Yes		Once a year	No	Yes	Free health checkups	No		Adequate Knowledge	Poor knowledge	Moderate	Yes		Yes	Yes	Yes	No	No		No		Not true	Occasionally (once or twice a year)	Yes	Yes	No	No	Very accessible	Poor hygiene or safety concerns	Neutral	Yes	Public education
0273	1001	GND1	EL002	S24	YoS1	RS002	RG001	No		Lack of knowledge/awareness		Not Sure		Yes		Once a year	Yes	Yes	Free health checkups	Yes	Television/Radio	Adequate Knowledge	Poor knowledge	Moderate	Yes		Yes	Yes	No	No	No		Yes		Blood donation makes you weak permanently	Occasionally (once or twice a year)	Yes	Yes	Not Sure	No	Somewhat accessible	Poor hygiene or safety concerns	Satisfied	Yes	Public education on blood donation
0274	1001	GND2	EL002	S01	YoS1	RS002	RG001	Yes	Once		To help save lives	Yes		Yes		Once a year	Yes	Yes	Money	No		Adequate Knowledge	Poor knowledge	Moderate	Yes		No	Not sure	Yes	Yes	No		Yes	Student blood donated are sold expensively at hospitals	Not true	Occasionally (once or twice a year)	Yes	Yes	No	No	Somewhat accessible	Lack of incentives (e.g., food, certificates)	Neutral	Yes	More opportunities and incentives
0275	1002	GND1	EL002	S17	YoS1	RS002	RG001	No		Fear of losing too much blood		Yes		Yes		Once a year	No	Yes	Certificate of blood donation	No		Adequate Knowledge	Poor knowledge	Moderate	Yes		Not Sure	No	Not sure	No	No		No		Not true	Rarely	No	No	No	No	Not accessible	Poor hygiene or safety concerns	Neutral	No
0276	1001	GND1	EL002	S24	YoS1	RS002	RG001	No		Fear of needles/pain		No	I do no have enough blood to donate	No/Not sure	Fear of needles/pain		Yes	Yes	Free health checkups	Yes	Television/Radio	Adequate Knowledge	Poor knowledge	Moderate	Yes		Yes	No	No	No	No		No		Blood donation makes you weak permanently	Occasionally (once or twice a year)	Yes	No	Not Sure	Yes	Somewhat accessible	Poor hygiene or safety concerns	Satisfied	Yes	Public education on blood donation
0277	1002	GND2	EL002	S01	YoS1	RS002	RG001	No		Lack of knowledge/awareness		Not Sure		Yes		Once a year	No	No		No		Adequate Knowledge	Poor knowledge	Moderate	Not sure		Not Sure	No	Not sure	No	No		Not sure		Blood donation reduces life expectancy (can make you die early)	Occasionally (once or twice a year)	Yes	Yes	Yes	Yes	Very accessible	Poor hygiene or safety concerns	Satisfied	Yes	Public Education
0278	1002	GND2	EL002	S17	YoS1	RS002	RG001	No		Lack of knowledge/awareness		Yes		Yes		Once a year	No	Yes	Free health checkups	Yes	Television/Radio	Adequate Knowledge	Poor knowledge	Moderate	Yes		Not Sure	No	Yes	No	No		Not sure		Not true	Rarely	No	No	Not Sure	No	Not accessible	Poor hygiene or safety concerns	Neutral	Yes	By encouraging students to form up health groups or association to help the awareness of blood donation
0279	1002	GND1	EL002	S01	YoS1	RS002	RG001	No		Not interested		No	Not interested	No/Not sure	Not qualified/ eligible		No	No		No		Adequate Knowledge	Poor knowledge	Moderate	Yes		No	Yes	Yes	No	No		No		Blood donation can make a man impotent and a woman barren	Occasionally (once or twice a year)	Yes	Yes	Yes	No	Somewhat accessible	Lack of incentives (e.g., food, certificates)	Dissatisfied	Yes	Academic support and financial support
0280	1001	GND1	EL002	S24	YoS1	RS002	RG001	No		Fear of losing too much blood		No	I do no have enough blood to donate	Yes		Once a year	Yes	Yes	Food	Yes	School awareness programs	Adequate Knowledge	Poor knowledge	Moderate	Yes		Yes	No	No	No	No		No		Not true	Occasionally (once or twice a year)	No	No	Not Sure	No	Not accessible	Long waiting times	Dissatisfied	Yes	Provision of incentives
0281	1002	GND2	EL002	S01	YoS1	RS002	RG001	No		Health concerns		No	I do no have enough blood to donate	No/Not sure	I have never thought about it		No	No		No		Adequate Knowledge	Poor knowledge	Moderate	Not sure		No	No	No	Not sure	No		Not sure		Blood donation reduces life expectancy (can make you die early)	Rarely	No	No	Not Sure	No	Not accessible	Poor hygiene or safety concerns	Neutral	No	Academic and financial support
0282	1002	GND1	EL002	S24	YoS1	RS002	RG001	No		Fear of needles/pain		No	I am too young to donate blood	Yes		Once a year	Yes	No		No		Adequate Knowledge	Poor knowledge	Moderate	No	Risk of infection	No	No	Yes	No	No		No		Not true	Frequently (more than twice a year)	No	Yes	No	Yes	Somewhat accessible	Unclear communication on dates of events	Very satisfied	Yes
0283	1001	GND1	EL002	S01	YoS1	RS002	RG001	No		Fear of needles/pain		No	I do no have enough blood to donate	Yes		Once a year	No	Yes	Free health checkups	Yes	School awareness programs	Adequate Knowledge	Poor knowledge	Moderate	Not sure		Yes	No	Not sure	Not sure	No		Not sure		Blood donation makes you weak permanently	Occasionally (once or twice a year)	Yes	Yes	No	Yes	Somewhat accessible	Poor hygiene or safety concerns	Neutral	Yes	Public Education
0284	1002	GND1	EL002	S24	YoS1	RS002	RG001	No		Fear of needles/pain		Not Sure		Yes		Once a year	Yes	Yes	Free health checkups	No		Adequate Knowledge	Poor knowledge	Moderate	Not sure		Not Sure	No	Not sure	Not sure	Not sure		Not sure		Blood donation makes you weak permanently	Rarely	Yes	No	Not Sure	No	Not accessible	Long waiting times	Neutral	No
0285	1002	GND1	EL002	S21	YoS3	RS002	RG001	No		Not interested		No	I do no have enough blood to donate	Yes		2 times in a year	Yes	Yes	Free health checkups	Yes	Television/Radio	Adequate Knowledge	Poor knowledge	Moderate	Yes		No	No	No	No	No		No		Not true	Occasionally (once or twice a year)	Yes	Yes	Yes	Yes	Very accessible	Lack of incentives (e.g., food, certificates)	Satisfied	No	Provision of incentives for donators
0286	1001	GND2	EL002	S17	YoS1	RS002	RG001	No		Not interested		Not Sure		No/Not sure	I have never thought about it		No	No		No		Adequate Knowledge	Poor knowledge	Moderate	Yes		Not Sure	No	Not sure	No	No		No		Not true	Rarely	No	No	No	No	Not accessible	Lack of incentives (e.g., food, certificates)	Very dissatisfied	No	There should be proper incentives, specifically food donations
0287	1003	GND1	EL002	S01	YoS1	RS002	RG001	No		Health concerns		No	I do no have enough blood to donate	No/Not sure	Health concerns		No	No		Yes	Healthcare workers	Adequate Knowledge	Poor knowledge	Moderate	Not sure		Yes	Yes	Not sure	Not sure	Not sure		Not sure		Blood donation makes you weak permanently	Occasionally (once or twice a year)	Yes	Yes	Not Sure	No	Not accessible	Lack of incentives (e.g., food, certificates)	Neutral	Yes	Public Education
0288	1002	GND1	EL002	S24	YoS1	RS001	RG001	No		Fear of needles/pain		Not Sure		No/Not sure	Fear of losing too much blood		Yes	Yes	Free health checkups	No		Adequate Knowledge	Poor knowledge	Moderate	Not sure		No	No	Yes	No	No		No		Not true	Occasionally (once or twice a year)	No	Yes	Yes	Yes	Somewhat accessible	Poor hygiene or safety concerns	Very dissatisfied	No	Public education on blood donation
0289	1001	GND2	EL002	S03	YoS3	RS002	RG001	No		Fear of losing too much blood		Not Sure		No/Not sure	Fear of losing too much blood		Yes	No		No		Poor Knowledge	Poor knowledge	Low	Yes		Not Sure	No	Not sure	Not sure	No		No		Blood donation makes you weak permanently	Occasionally (once or twice a year)	No	No	No	No	Not accessible	Lack of incentives (e.g., food, certificates)	Neutral	Yes	Provision of incentives and certificates
0290	1003	GND2	EL002	S01	YoS1	RS002	RG001	No		Fear of needles/pain		Yes		Yes		2 times in a year	Yes	Yes	Food	Yes	School awareness programs	Adequate Knowledge	Adequate knowledge	High	Yes		Yes	Yes	Yes	No	No		No		Not true	Frequently (more than twice a year)	Yes	Yes	Yes	No	Not accessible	Lack of incentives (e.g., food, certificates)	Neutral	No	More food and seeking parents approval
0291	1002	GND2	EL002	S17	YoS1	RS002	RG001	No		Not interested		Not Sure		No/Not sure	I have never thought about it		Yes	Yes	Free health checkups	No		Adequate Knowledge	Poor knowledge	Moderate	Yes		Not Sure	No	Not sure	No	No		No		Not true	Rarely	No	No	No	No	Not accessible	Long waiting times	Neutral	No	There should be proper incentives specifically foods, certificates
0292	1002	GND2	EL002	S03	YoS3	RS002	RG001	No		Not interested		Yes		Yes		Once a year	Yes	Yes	Food	Yes	School awareness programs	Adequate Knowledge	Adequate knowledge	High	Yes		Yes	Yes	No	No	No		No		Not true	Rarely	Yes	Yes	Yes	Yes	Somewhat accessible	Long waiting times	Dissatisfied	No
0293	1002	GND1	EL002	S24	YoS1	RS002	RG001	No		Fear of losing too much blood		Not Sure		No/Not sure	I have never thought about it		No	Yes	Free health checkups	No		Adequate Knowledge	Poor knowledge	Moderate	Not sure		Not Sure	No	Not sure	No	No		No		Not true	Occasionally (once or twice a year)	Yes	Yes	No	No	Not accessible	Lack of incentives (e.g., food, certificates)	Very dissatisfied	No	Public education on the benefits of blood donation on the country and provision of incentives
0294	1002	GND2	EL002	S01	YoS1	RS002	RG001	No		Lack of knowledge/awareness		Yes		No/Not sure	I have never thought about it		No	Yes	Free health checkups	No		Adequate Knowledge	Poor knowledge	Moderate	No	Risk of infection	No	No	No	No	No		No		Not true	Occasionally (once or twice a year)	Yes	Yes	No	No	Somewhat accessible	Poor hygiene or safety concerns	Very satisfied	Yes	Public Education
0295	1002	GND2	EL002	S17	YoS1	RS002	RG001	No		Not interested		No	I do no have enough blood to donate	No/Not sure	I have never thought about it		No	No		No		Adequate Knowledge	Poor knowledge	Moderate	Yes		No	No	Yes	No	No		No		Blood donation makes you weak permanently	Rarely	No	Yes	No	No	Not accessible	Poor hygiene or safety concerns	Dissatisfied	No	Students should be educated on the benefits of blood donation
0296	1001	GND1	EL002	S24	YoS1	RS001	RG001	No		Not interested		No	I am too young to donate blood	Yes		Once a year	Yes	Yes	Free health checkups	Yes	Healthcare workers	Adequate Knowledge	Poor knowledge	Moderate	Not sure		Yes	No	Not sure	Not sure	No		Not sure		Not true	Occasionally (once or twice a year)	Yes	Yes	Yes	No	Not accessible	Unclear communication on dates of events	Dissatisfied	Yes
0297	1001	GND2	EL002	S01	YoS1	RS002	RG001	Yes	Once		To help save lives	Yes		Yes		Once a year	Yes	Yes	Free health checkups	No		Adequate Knowledge	Poor knowledge	Moderate	Not sure		Yes	Yes	Yes	No	No		No		Blood donation can make you a dull student	Occasionally (once or twice a year)	Yes	No	No	No	Somewhat accessible	Lack of incentives (e.g., food, certificates)	Neutral	Yes	More food
0298	1001	GND1	EL002	S03	YoS3	RS002	RG001	No		Lack of knowledge/awareness		No	I am too young to donate blood	Yes		Once a year	No	Yes	Free health checkups	No		Adequate Knowledge	Poor knowledge	Moderate	Yes		Yes	Yes	Yes	No	No		No		Blood donation is linked to spiritual beliefs	Occasionally (once or twice a year)	Yes	No	No	No	Not accessible	Long waiting times	Very dissatisfied	Yes	Organizing blood donation programs in schools
0299	1001	GND1	EL002	S24	YoS1	RS002	RG001	No		Not interested		No	I am too young to donate blood	Yes		Once a year	Yes	Yes	Free health checkups	Yes	Healthcare workers	Adequate Knowledge	Poor knowledge	Moderate	Not sure		Yes	No	Not sure	Not sure	No		Not sure		Not true	Occasionally (once or twice a year)	Yes	Yes	Yes	No	Not accessible	Unclear communication on dates of events	Dissatisfied	Yes
0300	1001	GND2	EL002	S17	YoS1	RS002	RG003	No		Not interested		Yes		Yes		Once a year	No	Yes	Food	No		Adequate Knowledge	Poor knowledge	Moderate	Yes		Not Sure	No	Not sure	Not sure	Not sure		Not sure		Not true	Rarely	No	No	Not Sure	No	Very accessible	Long waiting times	Neutral	Yes	There should be more incentives specifically a lot of food
0301	1003	GND1	EL002	S03	YoS1	RS002	RG001	Yes	Once		To help save lives	Yes		Yes		2 times in a year	Yes	Yes	Certificate of blood donation	Yes	Healthcare workers	Adequate Knowledge	Poor knowledge	Moderate	Yes		Yes	Yes	No	No	No		No		Blood donation can make a man impotent and a woman barren	Occasionally (once or twice a year)	Yes	Yes	Yes	No	Not accessible	Unclear communication on dates of events	Neutral	No	Provision of incentives
0302	1001	GND1	EL002	S01	YoS1	RS002	RG001	No		Lack of knowledge/awareness		Not Sure		Yes		Once a year	Yes	Yes	Free health checkups	Yes	Television/Radio	Adequate Knowledge	Poor knowledge	Moderate	Yes		Yes	Yes	Not sure	No	Not sure		No		Not true	Occasionally (once or twice a year)	Yes	Yes	No	No	Not accessible	Lack of incentives (e.g., food, certificates)	Neutral	Yes	Provision of food or money
0303	1003	GND1	EL002	S03	YoS1	RS002	RG001	No		Fear of needles/pain		No	I do no have enough blood to donate	No/Not sure	Fear of needles/pain		No	No		No		Adequate Knowledge	Poor knowledge	Moderate	Yes		No	No	Yes	No	No		No		Blood donation makes you weak permanently	Occasionally (once or twice a year)	No	Yes	Not Sure	No	Not accessible	Long waiting times	Very satisfied	No
0304	1003	GND1	EL002	S17	YoS1	RS002	RG001	No		Fear of needles/pain		Yes		Yes		3 times in a year	Yes	Yes	Free health checkups	No		Adequate Knowledge	Poor knowledge	Moderate	Yes		Not Sure	Yes	Yes	No	No		No		Not true	Occasionally (once or twice a year)	No	No	No	No	Somewhat accessible	Long waiting times	Neutral	No	Checking students blood group first
0305	1002	GND1	EL002	S03	YoS1	RS002	RG001	Yes	Once		To help save lives	Not Sure		No/Not sure	Fear of losing too much blood		Yes	No		Yes	Healthcare workers	Adequate Knowledge	Poor knowledge	Moderate	Not sure		Not Sure	No	Not sure	Not sure	Not sure		Not sure		Not true	Occasionally (once or twice a year)	No	No	No	No	Not accessible	Long waiting times	Dissatisfied	No	Public education on blood donation
0306	1001	GND1	EL002	S24	YoS1	RS002	RG003	Yes	Once		To help save lives	No	I am sick or have a medical condition that prevents me from donating blood	No/Not sure	Fear of losing too much blood		Yes	Yes	Certificate of blood donation	Yes	Television/Radio	Adequate Knowledge	Poor knowledge	Moderate	Not sure		Yes	No	No	No	Not sure		Yes	Donor becomes weak	Blood donation can make you a dull student	Occasionally (once or twice a year)	Yes	Yes	Yes	Yes	Very accessible	Long waiting times	Satisfied	No	They should think positive and avoid the mindset that it can lead to death or infection
0307	1002	GND2	EL002	S01	YoS1	RS002	RG003	No		Fear of needles/pain		Yes		Yes		Once a year	Yes	Yes	Food	Yes	Social media	Adequate Knowledge	Poor knowledge	Moderate	Not sure		Not Sure	Yes	Yes	No	No		No		Not true	Rarely	Yes	Yes	No	Yes	Very accessible	Lack of incentives (e.g., food, certificates)	Dissatisfied	No	More food
0308	1003	GND1	EL002	S03	YoS1	RS002	RG001	No		Lack of knowledge/awareness		Not Sure		Yes		Once a year	No	Yes	Certificate of blood donation	Yes	Healthcare workers	Adequate Knowledge	Poor knowledge	Moderate	Yes		Yes	No	No	No	No		Yes	You will die	Blood donation can make you a dull student	Occasionally (once or twice a year)	Yes	Yes	No	No	Not accessible	Lack of incentives (e.g., food, certificates)	Neutral	Yes	Education on blood donation
0309	1002	GND1	EL002	S03	YoS1	RS002	RG001	No		Not qualified/ eligible		Not Sure		No/Not sure	Fear of needles/pain		Yes	Yes	Free health checkups	No		Adequate Knowledge	Poor knowledge	Moderate	Yes		Yes	No	Not sure	No	No		No		Blood donation makes you weak permanently	Rarely	Yes	Yes	Yes	Yes	Very accessible	Long waiting times	Satisfied	Yes	Education on blood donation
0310	1002	GND1	EL002	S17	YoS1	RS002	RG001	No		Not interested		Yes		No/Not sure	I have never thought about it		No	Yes	Certificate of blood donation	No		Adequate Knowledge	Poor knowledge	Moderate	Yes		Not Sure	No	Not sure	Not sure	Not sure		Not sure		Blood donation reduces life expectancy (can make you die early)	Rarely	No	No	No	No	Not accessible	Long waiting times	Dissatisfied	No	Nothing can be done
0311	1002	GND1	EL002	S03	YoS1	RS002	RG001	No		Not interested		No	I am too young to donate blood	Yes		Once a year	No	No		Yes	Healthcare workers	Adequate Knowledge	Poor knowledge	Moderate	No	Risk of infection	Yes	Yes	Yes	Yes	No		No		Blood donation can make you a dull student	Occasionally (once or twice a year)	No	No	Yes	No	Not accessible	Poor hygiene or safety concerns	Neutral	Yes	Provision of incentives
0312	1002	GND2	EL002	S01	YoS1	RS001	RG001	No		Not interested		Not Sure		No/Not sure	Fear of losing too much blood		Yes	No		No		Adequate Knowledge	Poor knowledge	Moderate	Yes		Yes	No	Not sure	No	No		No		Not true	Occasionally (once or twice a year)	Yes	Yes	No	No	Not accessible	Poor hygiene or safety concerns	Neutral	Yes	Public Education
0313	1002	GND1	EL002	S24	YoS1	RS002	RG001	No		Fear of needles/pain		Not Sure		No/Not sure	Fear of losing too much blood		No	Yes	Free health checkups	No		Poor Knowledge	Poor knowledge	Low	Not sure		Yes	No	No	No	No		No		Blood donation makes you weak permanently	Occasionally (once or twice a year)	Yes	Yes	No	No	Somewhat accessible	Long waiting times	Dissatisfied	Yes
0314	1002	GND1	EL002	S03	YoS1	RS001	RG001	No		Fear of needles/pain		No	I am too young to donate blood	Yes		Once a year	Yes	No		Yes	School awareness programs	Adequate Knowledge	Poor knowledge	Moderate	No	Risk of low blood level.. etc	Not Sure	No	Yes	Not sure	No		No		Not true	Occasionally (once or twice a year)	No	Yes	No	No	Not accessible	Lack of incentives (e.g., food, certificates)	Satisfied	Yes
0315	1001	GND1	EL002	S03	YoS1	RS002	RG001	No		Not qualified/ eligible		No	I am too young to donate blood	Yes		Once a year	Yes	Yes	Free health checkups	No		Adequate Knowledge	Poor knowledge	Moderate	Yes		Yes	No	No	No	No		No		Not true	Rarely	No	No	No	No	Not accessible	Long waiting times	Dissatisfied	Yes	Education on blood donation
0316	1001	GND2	EL002	S01	YoS1	RS002	RG003	No		Health concerns		No	I do no have enough blood to donate	No/Not sure	Health concerns		Yes	Yes	Free health checkups	No		Adequate Knowledge	Poor knowledge	Moderate	Yes		No	No	Yes	Not sure	No		No		Not true	Occasionally (once or twice a year)	No	Yes	Not Sure	No	Somewhat accessible	Poor hygiene or safety concerns	Satisfied	No	Incentives
0317	1002	GND1	EL002	S24	YoS1	RS002	RG001	No		Not interested		No	I am sick or have a medical condition that prevents me from donating blood	No/Not sure	Fear of losing too much blood		Yes	No		Yes	Television/Radio	Adequate Knowledge	Poor knowledge	Moderate	Yes		Yes	Yes	No	Yes	No		No		Blood donation makes you weak permanently	Rarely	Yes	No	Yes	Yes	Not accessible	Long waiting times	Very dissatisfied	No	Provision of incentives and free healthcare
0318	1002	GND1	EL002	S17	YoS1	RS002	RG001	No		Health concerns		No	I do no have enough blood to donate	Yes		Once a year	No	Yes	Free health checkups	Yes	Social media	Adequate Knowledge	Poor knowledge	Moderate	Not sure		No	No	No	No	No		Yes	The character of the donor can be adopted	Blood donation is linked to spiritual beliefs	Rarely	No	No	No	No	Somewhat accessible	Poor hygiene or safety concerns	Neutral	No	Students should be educated on the benefits of blood to others and incentives should be provided (food)
0319	1002	GND1	EL002	S03	YoS1	RS002	RG001	No		Fear of losing too much blood		Not Sure		No/Not sure	Health concerns		No	Yes	Free health checkups	No		Adequate Knowledge	Poor knowledge	Moderate	Not sure		Not Sure	No	Not sure	Not sure	Not sure		Not sure		Blood donation makes you weak permanently	Occasionally (once or twice a year)	No	No	Not Sure	No	Somewhat accessible	Long waiting times	Very satisfied	No
0320	1002	GND1	EL002	S01	YoS1	RS002	RG001	No		Fear of losing too much blood		Yes		Yes		Once a year	No	Yes	Free health checkups	Yes	Social media	Adequate Knowledge	Poor knowledge	Moderate	Not sure		Yes	Yes	Not sure	No	No		No		Not true	Occasionally (once or twice a year)	Yes	Yes	No	No	Not accessible	Lack of incentives (e.g., food, certificates)	Very satisfied	No	Incentives like Free health check
0321	1003	GND1	EL002	S03	YoS1	RS002	RG001	No		Not interested		Yes		No/Not sure	I have never thought about it		Yes	Yes	Free health checkups	Yes	Social media	Adequate Knowledge	Poor knowledge	Moderate	Yes		Yes	No	Not sure	Yes	No		No		Blood donation makes you weak permanently	Rarely	Yes	No	Not Sure	No	Not accessible	Lack of incentives (e.g., food, certificates)	Satisfied	No	To aave human life
0322	1002	GND1	EL002	S24	YoS1	RS002	RG001	No		Health concerns		No	I am sick or have a medical condition that prevents me from donating blood	Yes		2 times in a year	No	Yes	Free health checkups	No		Adequate Knowledge	Poor knowledge	Moderate	Yes		No	No	Yes	No	No		Not sure		Blood donation can make you a dull student	Occasionally (once or twice a year)	No	Yes	No	No	Not accessible	Lack of incentives (e.g., food, certificates)	Very dissatisfied	Yes	Provision of incentives and free healthcare services
0323	1001	GND1	EL002	S03	YoS1	RS002	RG001	No		Fear of losing too much blood		Not Sure		Yes		Once a year	No	No		No		Adequate Knowledge	Adequate knowledge	High	Yes		Yes	No	No	No	No		Not sure		Blood donation makes you weak permanently	Rarely	No	No	No	Yes	Very accessible	Unclear communication on dates of events	Neutral	No	To save life
0324	1001	GND1	EL002	S03	YoS1	RS002	RG001	No		Lack of knowledge/awareness		No	I am too young to donate blood	No/Not sure	Lack of knowledge/awareness		Yes	Yes	Free health checkups	No		Poor Knowledge	Poor knowledge	Low	Not sure		No	No	Yes	Yes	Not sure		Yes		Blood donation makes you weak permanently	Frequently (more than twice a year)	No	Yes	Not Sure	No	Somewhat accessible	Inconvenient location	Satisfied	Yes
0325	1003	GND2	EL002	S01	YoS1	RS002	RG001	No		Fear of losing too much blood		Not Sure		Yes		2 times in a year	Yes	Yes	Food	Yes	School awareness programs	Adequate Knowledge	Poor knowledge	Moderate	Yes		Yes	No	Not sure	No	Not sure		Not sure		Blood donation can make you a dull student	Rarely	No	Yes	Not Sure	No	Somewhat accessible	Inconvenient location	Neutral	No	Public Education
0326	1002	GND2	EL002	S17	YoS1	RS002	RG001	No		Not interested		Not Sure		Yes		Once a year	No	Yes	Free health checkups	No		Poor Knowledge	Poor knowledge	Low	Not sure		No	No	Yes	No	No		No		Blood donation reduces life expectancy (can make you die early)	Rarely	No	No	No	No	Somewhat accessible	Poor hygiene or safety concerns	Neutral	No	Giving incentives such as free health check in order to ensure their health safety
0327	1001	GND1	EL002	S21	YoS1	RS001	RG003	No		Not interested		No	I am too young to donate blood	No/Not sure	Fear of needles/pain		No	Yes	Free health checkups	Yes	School awareness programs	Adequate Knowledge	Poor knowledge	Moderate	Yes		Yes	No	Not sure	Yes	Yes		Yes		Blood donation makes you weak permanently	Occasionally (once or twice a year)	Yes	Yes	No	No	Not accessible	Long waiting times	Dissatisfied	Yes
0328	1002	GND1	EL002	S23	YoS1	RS002	RG001	No		Fear of losing too much blood		No	I am too young to donate blood	Yes		Once a year	Yes	No		Yes	Television/Radio	Adequate Knowledge	Poor knowledge	Moderate	Yes		Not Sure	No	Yes	Not sure	Yes		No		Blood donation makes you weak permanently	Frequently (more than twice a year)	Yes	Yes	No	Yes	Not accessible	Lack of incentives (e.g., food, certificates)	Satisfied	Yes	To help determine your blood group
0329	1002	GND1	EL002	S01	YoS1	RS002	RG001	No		Fear of losing too much blood		Yes		Yes		3 times in a year	Yes	Yes	Free health checkups	Yes	Social media	Adequate Knowledge	Adequate knowledge	High	Yes		No	No	No	No	No		No		Blood donation makes you weak permanently	Frequently (more than twice a year)	Yes	Yes	Yes	Yes	Very accessible	Poor hygiene or safety concerns	Very satisfied	Yes
0330	1003	GND1	EL002	S03	YoS1	RS002	RG001	No		Not qualified/ eligible		No	I do no have enough blood to donate	No/Not sure	Health concerns		No	Yes	Free health checkups	Yes	Healthcare workers	Adequate Knowledge	Poor knowledge	Moderate	Not sure		Yes	Yes	Yes	No	No		No		Blood donation makes you weak permanently	Occasionally (once or twice a year)	Yes	Yes	No	No	Not accessible	Poor hygiene or safety concerns	Neutral	Yes	Incentives and certificates
0331	1001	GND1	EL002	S24	YoS1	RS002	RG001	No		Fear of needles/pain		No	I am too young to donate blood	No/Not sure	Fear of losing too much blood		No	Yes	Free health checkups	No		Adequate Knowledge	Poor knowledge	Moderate	Not sure		No	Yes	Not sure	No	No		No		Not true	Occasionally (once or twice a year)	Yes	No	No	No	Not accessible	Unclear communication on dates of events	Satisfied	Yes
0332	1001	GND1	EL002	S01	YoS1	RS002	RG001	No		Fear of losing too much blood		Not Sure		Yes		Once a year	Yes	Yes	Free health checkups	No		Adequate Knowledge	Poor knowledge	Moderate	Not sure		Yes	Yes	Yes	No	No		No		Not true	Rarely	Yes	Yes	No	No	Not accessible	Unclear communication on dates of events	Neutral	Yes	Public Education
0333	1003	GND1	EL002	S03	YoS1	RS002	RG001	No		Not qualified/ eligible		No	I do no have enough blood to donate	No/Not sure	Health concerns		No	Yes	Free health checkups	Yes	School awareness programs	Adequate Knowledge	Poor knowledge	Moderate	Not sure		Yes	Yes	Yes	Yes	No		No		Blood donation makes you weak permanently	Occasionally (once or twice a year)	Yes	No	No	No	Not accessible	Poor hygiene or safety concerns	Neutral	Yes	Provision of incentives and certificates
0334	1001	GND2	EL002	S17	YoS1	RS002	RG001	No		Lack of knowledge/awareness		Yes		No/Not sure	Lack of knowledge/awareness		No	No		No		Adequate Knowledge	Poor knowledge	Moderate	No	Risk of infection	Not Sure	No	No	No	No		No		Blood donation makes you weak permanently	Rarely	No	No	No	No	Not accessible	Long waiting times	Dissatisfied	Yes	Through frequent awareness and education on donation of blood
0335	1002	GND1	EL002	S01	YoS1	RS002	RG001	No		Fear of losing too much blood		Yes		Yes		2 times in a year	Yes	Yes	Free health checkups	No		Adequate Knowledge	Poor knowledge	Moderate	Yes		No	No	Yes	No	No		No		Blood donation makes you weak permanently	Occasionally (once or twice a year)	Yes	Yes	Yes	Yes	Not accessible	Inconvenient location	Satisfied	No	Public Education
0336	1004	GND1	EL002	S02	YoS1	RS001	RG001	Yes	Once		To help save lives	No	I am too young to donate blood	No/Not sure	Fear of losing too much blood		No	Yes	Free health checkups	Yes	School awareness programs	Poor Knowledge	Poor knowledge	Low	Yes		Not Sure	No	No	Not sure	Not sure		No		Blood donation can make you a dull student	Rarely	No	No	Yes	Yes	Not accessible	Long waiting times	Dissatisfied	No
0337	1001	GND1	EL002	S24	YoS1	RS002	RG001	No		Fear of needles/pain		Not Sure		Yes		2 times in a year	Yes	Yes	Free health checkups	No		Adequate Knowledge	Poor knowledge	Moderate	Not sure		Not Sure	No	Not sure	No	Not sure		Not sure		Blood donation makes you weak permanently	Occasionally (once or twice a year)	No	Yes	Yes	No	Not accessible	Unclear communication on dates of events	Satisfied	Yes	Public education on the importance and benefits of blood donation
0338	1002	GND1	EL002	S03	YoS1	RS001	RG001	No		Fear of needles/pain		No	I am too young to donate blood	Yes		Once a year	No	No		No		Poor Knowledge	Poor knowledge	Low	Yes		Not Sure	Yes	Yes	No	No		Not sure		Blood donation makes you weak permanently	Rarely	No	No	No	No	Not accessible	Unclear communication on dates of events	Neutral	No	To save peoples live
0339	1001	GND1	EL002	S01	YoS1	RS002	RG001	No		Not interested		Yes		Yes		2 times in a year	Yes	Yes	Free health checkups	Yes	Television/Radio	Adequate Knowledge	Poor knowledge	Moderate	No	Risk of low blood level.. etc	Yes	Yes	No	No	No		No		Not true	Occasionally (once or twice a year)	Yes	Yes	No	No	Very accessible	Unclear communication on dates of events	Neutral	Yes	Public education
0340	1002	GND2	EL002	S17	YoS1	RS002	RG001	No		Not interested		Not Sure		No/Not sure	Lack of knowledge/awareness		No	Yes	Free health checkups	No		Adequate Knowledge	Poor knowledge	Moderate	Not sure		Not Sure	No	Not sure	Not sure	Not sure		Not sure		Blood donation reduces life expectancy (can make you die early)	Rarely	No	No	Not Sure	Yes	Not accessible	Long waiting times	Neutral	No	There should be proper incentives, good hygiene and safety concerns
0341	1004	GND1	EL002	S24	YoS1	RS002	RG001	No		Fear of needles/pain		No	I am sick or have a medical condition that prevents me from donating blood	No/Not sure	I have never thought about it		Yes	No		No		Adequate Knowledge	Adequate knowledge	High	Not sure		Not Sure	Yes	Not sure	No	No		No		Blood donation is linked to spiritual beliefs	Rarely	Yes	No	No	No	Not accessible	Long waiting times	Very satisfied	Yes	Provision of incentives
0342	1001	GND1	EL002	S03	YoS1	RS001	RG001	No		Fear of needles/pain		No	I am too young to donate blood	Yes		2 times in a year	No	Yes	Free health checkups	Yes	School awareness programs	Adequate Knowledge	Poor knowledge	Moderate	No	Risk of infection	Yes	No	No	No	No		No		Blood donation makes you weak permanently	Rarely	Yes	No	No	No	Not accessible	Lack of incentives (e.g., food, certificates)	Dissatisfied	No	Save people lives
0343	1002	GND1	EL002	S01	YoS1	RS002	RG001	Yes	Once		To help save lives	Yes		Yes		Once a year	No	Yes	Free health checkups	No		Adequate Knowledge	Poor knowledge	Moderate	Not sure		Yes	Yes	Yes	No	No		No		Not true	Frequently (more than twice a year)	No	No	No	No	Very accessible	Long waiting times	Neutral	Yes	Public Education and More incentives
0344	1002	GND1	EL002	S24	YoS1	RS001	RG001	No		Fear of losing too much blood		Not Sure		No/Not sure	Health concerns		No	Yes	Certificate of blood donation	Yes	School awareness programs	Adequate Knowledge	Poor knowledge	Moderate	Not sure		No	No	Yes	Yes	No		Not sure		Blood donation can make you a dull student	Rarely	Yes	No	No	No	Not accessible	Unclear communication on dates of events	Dissatisfied	Yes	Provision of incentives
0345	1002	GND1	EL002	S03	YoS1	RS002	RG001	No		Fear of losing too much blood		No	I do no have enough blood to donate	No/Not sure	I have never thought about it		Yes	Yes	Certificate of blood donation	No		Adequate Knowledge	Poor knowledge	Moderate	Yes		No	No	Yes	Yes	No		Yes		Blood donation reduces life expectancy (can make you die early)	Occasionally (once or twice a year)	Yes	Yes	No	No	Very accessible	Long waiting times	Neutral	No	To no our blood type
0346	1002	GND2	EL002	S01	YoS1	RS002	RG003	Yes	Once		To help save lives	Yes		Yes		Once a year	Yes	Yes	Free health checkups	Yes	Social media	Adequate Knowledge	Poor knowledge	Moderate	Yes		No	No	No	Not sure	Not sure		Yes	Is a blood ritual	Not true	Occasionally (once or twice a year)	Yes	Yes	No	No	Not accessible	Long waiting times	Satisfied	No	Incentives
0347	1002	GND1	EL002	S03	YoS1	RS002	RG001	Yes	Once		To help save lives	Not Sure		No/Not sure	Health concerns		No	No		Yes	School awareness programs	Adequate Knowledge	Poor knowledge	Moderate	No	Risk of low blood level.. etc	No	Yes	No	No	Not sure		No		Blood donation makes you weak permanently	Frequently (more than twice a year)	Yes	Yes	Yes	No	Not accessible	Long waiting times	Very satisfied	Yes	Education on blood donation
0348	1002	GND1	EL002	S24	YoS1	RS002	RG001	No		Not interested		Not Sure		No/Not sure	Fear of losing too much blood		Yes	No		Yes	Television/Radio	Adequate Knowledge	Poor knowledge	Moderate	Yes		Yes	No	Not sure	Not sure	Not sure		Not sure		Blood donation is linked to spiritual beliefs	Rarely	Yes	No	No	No	Not accessible	Long waiting times	Neutral	No	Public education on the benefits of blood donation
0349	1002	GND1	EL002	S03	YoS1	RS001	RG001	No		Fear of losing too much blood		No	I do no have enough blood to donate	Yes		Once a year	No	Yes	Free health checkups	Yes	Healthcare workers	Adequate Knowledge	Poor knowledge	Moderate	Yes		Not Sure	Yes	Yes	No	Not sure		Not sure		Blood donation makes you weak permanently	Occasionally (once or twice a year)	Yes	No	No	No	Not accessible	Inconvenient location	Dissatisfied	No	To save life
0350	1001	GND1	EL002	S24	YoS1	RS002	RG001	No		Fear of losing too much blood		No	I am too young to donate blood	No/Not sure	Fear of losing too much blood		No	No		No		Adequate Knowledge	Poor knowledge	Moderate	Not sure		No	No	Yes	No	No		No		Not true	Occasionally (once or twice a year)	No	Yes	No	No	Somewhat accessible	Unclear communication on dates of events	Satisfied	No	Public education on the importance and benefits of blood donation
0351	1002	GND1	EL002	S03	YoS1	RS002	RG001	No		Fear of needles/pain		Yes		Yes		2 times in a year	Yes	Yes	Free health checkups	Yes	School awareness programs	Adequate Knowledge	Poor knowledge	Moderate	Yes		Yes	Yes	Yes	Yes	No		No		Blood donation makes you weak permanently	Occasionally (once or twice a year)	Yes	Yes	Yes	No	Somewhat accessible	Inconvenient location	Very satisfied	No	Education on the benefit of and effects of donating blood
0352	1001	GND1	EL002	S24	YoS1	RS002	RG001	No		Fear of losing too much blood		No	I am too young to donate blood	No/Not sure	Fear of losing too much blood		No	Yes	Free health checkups	No		Adequate Knowledge	Poor knowledge	Moderate	Not sure		No	No	Not sure	Yes	Not sure		Not sure		Not true	Occasionally (once or twice a year)	Yes	Yes	Yes	No	Not accessible	Lack of incentives (e.g., food, certificates)	Dissatisfied	No
0353	1002	GND1	EL002	S03	YoS1	RS002	RG001	No		Fear of needles/pain		Not Sure		No/Not sure	Fear of losing too much blood		No	No		No		Adequate Knowledge	Poor knowledge	Moderate	No	Risk of low blood level.. etc	No	No	Yes	No	Yes		No		Not true	Rarely	No	No	Not Sure	No	Not accessible	Long waiting times	Dissatisfied	No
0354	1002	GND1	EL002	S24	YoS1	RS002	RG001	No		Health concerns		Not Sure		Yes		Once a year	Yes	Yes	Free health checkups	Yes	Television/Radio	Adequate Knowledge	Poor knowledge	Moderate	Yes		No	No	Yes	No	No		No		Blood donation can make you a dull student	Occasionally (once or twice a year)	Yes	Yes	Not Sure	Yes	Very accessible	Lack of incentives (e.g., food, certificates)	Neutral	Yes	Public education on the importance of blood donation
0355	1003	GND1	EL002	S03	YoS1	RS002	RG001	No		Not interested		No	I am too young to donate blood	Yes		Once a year	Yes	Yes	Free health checkups	No		Adequate Knowledge	Poor knowledge	Moderate	Not sure		Yes	No	No	No	No		Yes	You can get HIV	Not true	Rarely	Yes	Yes	No	No	Not accessible	Poor hygiene or safety concerns	Very satisfied	Yes	Provision of incentives
0356	1002	GND1	EL002	S24	YoS1	RS002	RG001	No		Not qualified/ eligible		Not Sure		Yes		Once a year	Yes	No		Yes	Healthcare workers	Adequate Knowledge	Poor knowledge	Moderate	No	Risk of infection	Yes	No	No	Yes	Yes		Yes		Blood donation reduces life expectancy (can make you die early)	Occasionally (once or twice a year)	No	Yes	No	No	Not accessible	Poor hygiene or safety concerns	Satisfied	Yes
0357	1002	GND1	EL002	S03	YoS1	RS002	RG001	No		Others		No	I do no have enough blood to donate	Yes		Once a year	Yes	Yes	Free health checkups	Yes	School awareness programs	Adequate Knowledge	Poor knowledge	Moderate	Yes		Yes	Yes	Yes	No	No		No		Blood donation makes you weak permanently	Frequently (more than twice a year)	Yes	Yes	No	No	Somewhat accessible	Long waiting times	Neutral	Yes	Provision of incentive and education
0358	1003	GND1	EL002	S03	YoS1	RS002	RG001	No		Fear of losing too much blood		Yes		Yes		Once a year	Yes	Yes	Free health checkups	Yes	Healthcare workers	Adequate Knowledge	Adequate knowledge	High	Yes		No	No	Yes	No	No		No		Not true	Occasionally (once or twice a year)	Yes	Yes	Yes	No	Not accessible	Long waiting times	Very satisfied	Yes	Education on the importance of blood donation
0359	1001	GND1	EL002	S03	YoS1	RS001	RG001	No		Health concerns		No	I am sick or have a medical condition that prevents me from donating blood	Yes		Once a year	Yes	No		Yes	Healthcare workers	Adequate Knowledge	Poor knowledge	Moderate	Not sure		Yes	No	Yes	No	No		No		Blood donation reduces life expectancy (can make you die early)	Occasionally (once or twice a year)	No	Yes	No	No	Not accessible	Long waiting times	Neutral	Yes	Education on blood donation
0360	1003	GND1	EL002	S24	YoS1	RS001	RG001	No		Fear of needles/pain		Not Sure		No/Not sure	Fear of needles/pain		No	Yes	Free health checkups	No		Poor Knowledge	Poor knowledge	Low	No	Risk of infection	No	No	No	Not sure	Not sure		Not sure		Blood donation makes you weak permanently	Rarely	No	Yes	Not Sure	Yes	Not accessible	Poor hygiene or safety concerns	Neutral	Yes
0361	1001	GND1	EL002	S03	YoS1	RS002	RG001	Yes	Once		To help save lives	No	I am too young to donate blood	No/Not sure	Fear of needles/pain		Yes	No		Yes	Television/Radio	Adequate Knowledge	Poor knowledge	Moderate	Yes		Yes	Yes	Not sure	Not sure	Not sure		Not sure		Blood donation reduces life expectancy (can make you die early)	Frequently (more than twice a year)	No	Yes	Not Sure	No	Not accessible	Inconvenient location	Satisfied	Yes	Education on the need for blood donation
0362	1001	GND1	EL002	S24	YoS1	RS001	RG001	No		Fear of needles/pain		Not Sure		No/Not sure	Fear of losing too much blood		No	No		No		Poor Knowledge	Poor knowledge	Low	No	Risk of infection	No	No	No	Not sure	Not sure		Not sure		Blood donation makes you weak permanently	Rarely	No	Yes	Not Sure	Yes	Not accessible	Poor hygiene or safety concerns	Neutral	Yes
0363	1001	GND1	EL002	S03	YoS1	RS002	RG001	No		Not interested		Not Sure		No/Not sure	I have never thought about it		No	Yes	Free health checkups	Yes	Healthcare workers	Adequate Knowledge	Poor knowledge	Moderate	No	Risk of low blood level.. etc	No	Yes	Yes	No	No		No		Blood donation makes you weak permanently	Occasionally (once or twice a year)	Yes	Yes	Yes	Yes	Not accessible	Poor hygiene or safety concerns	Neutral	Yes	Provision of incentives
0364	1004	GND1	EL002	S03	YoS1	RS002	RG001	No		Health concerns		No	I do no have enough blood to donate	No/Not sure	Health concerns		Yes	No		No		Adequate Knowledge	Poor knowledge	Moderate	Not sure		Yes	Yes	Yes	Yes	Not sure		Not sure		Blood donation makes you weak permanently	Occasionally (once or twice a year)	Yes	Yes	Yes	Yes	Not accessible	Inconvenient location	Very satisfied	No	Education on the importance of blood donation
0365	1001	GND1	EL002	S24	YoS1	RS002	RG001	No		Not interested		Yes		Yes		Once a year	No	Yes	Certificate of blood donation	Yes	School awareness programs	Adequate Knowledge	Poor knowledge	Moderate	No	Risk of infection	No	No	Yes	No	No		Yes	Probability of blood not reaching the appropriate health centre is high	Not true	Occasionally (once or twice a year)	No	Yes	No	No	Not accessible	Poor hygiene or safety concerns	Neutral	Yes	Public education on the importance and benefits of blood donation to help students erase any fear
0366	1005	GND2	EL002	S03	YoS1	RS002	RG001	Yes	Once		To help save lives	Yes		Yes		3 times in a year	Yes	Yes	Free health checkups	Yes	Television/Radio	Adequate Knowledge	Adequate knowledge	High	Yes		Yes	Yes	Yes	Yes	Yes		Yes		Blood donation makes you weak permanently	Frequently (more than twice a year)	Yes	Yes	Yes	Yes	Somewhat accessible	Poor hygiene or safety concerns	Very satisfied	Yes	To save life
0367	1002	GND2	EL002	S03	YoS1	RS002	RG001	Yes	Twice		To help save lives	Not Sure		Yes		Once a year	Yes	Yes	Certificate of blood donation	No		Adequate Knowledge	Poor knowledge	Moderate	Not sure		Yes	Not sure	No	Yes	No		No		Blood donation makes you weak permanently	Occasionally (once or twice a year)	No	Yes	Not Sure	No	Somewhat accessible	Long waiting times	Dissatisfied	No
0368	1001	GND1	EL002	S24	YoS1	RS002	RG001	No		Fear of losing too much blood		No	I am too young to donate blood	Yes		Once a year	Yes	No		No		Adequate Knowledge	Poor knowledge	Moderate	Not sure		No	No	Yes	No	No		No		Not true	Occasionally (once or twice a year)	No	Yes	No	Yes	Somewhat accessible	Unclear communication on dates of events	Satisfied	Yes	Public education on the blood donation and it’s benefits
0369	1003	GND1	EL002	S03	YoS1	RS002	RG003	No		Not interested		No	I am sick or have a medical condition that prevents me from donating blood	No/Not sure	Fear of losing too much blood		Yes	Yes	Free health checkups	Yes	School awareness programs	Adequate Knowledge	Poor knowledge	Moderate	Yes		Yes	Yes	No	No	No		No		Not true	Occasionally (once or twice a year)	Yes	Yes	No	No	Not accessible	Lack of incentives (e.g., food, certificates)	Satisfied	Yes	Encouraging students to donate blood
0370	1003	GND1	EL002	S21	YoS1	RS001	RG001	No		Health concerns		No	I am too young to donate blood	No/Not sure	Health concerns		No	No		No		Poor Knowledge	Poor knowledge	Low	Not sure		No	No	No	No	No		No		Not true	Rarely	No	No	No	No	Not accessible	Lack of incentives (e.g., food, certificates)	Dissatisfied	No
0371	1001	GND1	EL002	S03	YoS4	RS001	RG001	No		Fear of needles/pain		No	I do no have enough blood to donate	No/Not sure	Fear of losing too much blood		Yes	Yes	Free health checkups	Yes	Television/Radio	Adequate Knowledge	Poor knowledge	Moderate	Yes		Yes	Yes	No	Not sure	Yes		Yes		Blood donation makes you weak permanently	Frequently (more than twice a year)	Yes	Yes	No	No	Very accessible	Unclear communication on dates of events	Very satisfied	Yes
0372	1003	GND1	EL002	S03	YoS4	RS002	RG001	No		Fear of losing too much blood		No	I am too young to donate blood	No/Not sure	I have never thought about it		Yes	No		Yes	Television/Radio	Adequate Knowledge	Poor knowledge	Moderate	Yes		Yes	No	Not sure	No	Yes		Yes		Blood donation reduces life expectancy (can make you die early)	Frequently (more than twice a year)	Yes	Yes	Yes	No	Very accessible	Lack of incentives (e.g., food, certificates)	Very satisfied	No
0373	1002	GND1	EL002	S21	YoS1	RS002	RG001	No		Fear of needles/pain		Not Sure		Yes		Once a year	Yes	Yes	Free health checkups	Yes	School awareness programs	Adequate Knowledge	Poor knowledge	Moderate	Not sure		Yes	No	Yes	No	No		Not sure		Blood donation can make you a dull student	Occasionally (once or twice a year)	Yes	Yes	Yes	Yes	Not accessible	Long waiting times	Satisfied	Yes	Public education and provision of incentives
0374	1001	GND1	EL002	S03	YoS1	RS002	RG001	No		Fear of losing too much blood		No	I am too young to donate blood	Yes		Once a year	Yes	Yes	Free health checkups	Yes	School awareness programs	Adequate Knowledge	Poor knowledge	Moderate	Yes		Yes	No	Yes	No	No		No		Not true	Rarely	Yes	Yes	Yes	Yes	Not accessible	Poor hygiene or safety concerns	Dissatisfied	No	Provision of incentives
0375	1002	GND1	EL002	S21	YoS1	RS002	RG001	No		Fear of losing too much blood		Not Sure		No/Not sure	Fear of losing too much blood		No	Yes	Free health checkups	Yes	Television/Radio	Adequate Knowledge	Poor knowledge	Moderate	Not sure		No	Yes	Not sure	Yes	Not sure		No		Not true	Occasionally (once or twice a year)	Yes	Yes	Yes	No	Not accessible	Long waiting times	Very dissatisfied	No
0376	1001	GND1	EL002	S03	YoS1	RS002	RG001	No		Health concerns		Not Sure		No/Not sure	Health concerns		Yes	Yes	Free health checkups	Yes	School awareness programs	Adequate Knowledge	Poor knowledge	Moderate	Not sure		No	No	Yes	Yes	Yes	Someone can get HIV	No		Not true	Rarely	Yes	Yes	No	No	Not accessible	Long waiting times	Dissatisfied	No
0377	1002	GND1	EL002	S21	YoS1	RS002	RG001	No		Not qualified/ eligible		Not Sure		No/Not sure	Not qualified/ eligible		Yes	No		No		Adequate Knowledge	Poor knowledge	Moderate	Not sure		Yes	No	Not sure	Not sure	No		No		Blood donation reduces life expectancy (can make you die early)	Occasionally (once or twice a year)	No	Yes	Yes	No	Not accessible	Lack of incentives (e.g., food, certificates)	Neutral	Yes
0378	1001	GND2	EL002	S21	YoS1	RS001	RG001	No		Health concerns		Not Sure		Yes		Once a year	No	No		No		Poor Knowledge	Poor knowledge	Low	Not sure		Yes	No	Not sure	No	No		No		Not true	Rarely	No	Yes	No	No	Not accessible	Long waiting times	Dissatisfied	No
0379	1001	GND1	EL002	S03	YoS1	RS001	RG001	No		Health concerns		Not Sure		No/Not sure	Fear of losing too much blood		Yes	Yes	Free health checkups	No		Adequate Knowledge	Poor knowledge	Moderate	Yes		Yes	Yes	Not sure	No	No		Yes	Loosing too much blood	Blood donation makes you weak permanently	Rarely	Yes	No	Not Sure	No	Somewhat accessible	Unclear communication on dates of events	Dissatisfied	No	Education on blood donation
0380	1001	GND1	EL002	S01	YoS1	RS001	RG001	No		Health concerns		Not Sure		No/Not sure	Health concerns		No	Yes	Free health checkups	Yes	Television/Radio	Adequate Knowledge	Poor knowledge	Moderate	Not sure		Not Sure	No	Not sure	No	No		No		Blood donation is linked to spiritual beliefs	Rarely	No	No	No	No	Not accessible	Poor hygiene or safety concerns	Neutral	Yes	More incentives
0381	1001	GND1	EL002	S03	YoS1	RS001	RG001	No		Fear of needles/pain		No	I do no have enough blood to donate	No/Not sure	Religious or cultural beliefs		No	No		No		Adequate Knowledge	Poor knowledge	Moderate	No	Risk of low blood level.. etc	No	Yes	Yes	Yes	No		No		Not true	Frequently (more than twice a year)	No	Yes	No	Yes	Not accessible	Lack of incentives (e.g., food, certificates)	Very satisfied	No	Encouraging people to donate blood
0382	1001	GND1	EL002	S21	YoS1	RS002	RG001	No		Not interested		Not Sure		Yes		Once a year	No	No		No		Poor Knowledge	Poor knowledge	Low	Not sure		Yes	No	Not sure	No	No		No		Not true	Rarely	Yes	Yes	No	No	Not accessible	Long waiting times	Neutral	Yes
0383	1001	GND1	EL002	S21	YoS1	RS002	RG001	No		Not interested		No	I am too young to donate blood	Yes		Once a year	No	No		Yes	Social media	Poor Knowledge	Poor knowledge	Low	Not sure		No	No	No	Yes	Not sure		No		Not true	Rarely	No	No	No	No	Not accessible	Long waiting times	Dissatisfied	Yes
0384	1001	GND1	EL002	S03	YoS4	RS002	RG001	No		Not interested		Yes		Yes		Once a year	Yes	No		No		Adequate Knowledge	Poor knowledge	Moderate	No	Risk of low blood level.. etc	Yes	No	No	No	No		No		Not true	Rarely	No	No	Yes	Yes	Not accessible	Long waiting times	Neutral	Yes	Encouraging individuals to donate blood
0385	1002	GND1	EL002	S03	YoS1	RS002	RG001	No		Health concerns		Yes		Yes		Once a year	Yes	Yes	Free health checkups	Yes	Television/Radio	Adequate Knowledge	Poor knowledge	Moderate	Yes		Not Sure	No	Not sure	No	No		No		Blood donation reduces life expectancy (can make you die early)	Occasionally (once or twice a year)	No	Yes	Yes	No	Not accessible	Lack of incentives (e.g., food, certificates)	Very satisfied	Yes	Encouraging individuals to donate blood
0386	1006	GND1	EL002	S21	YoS1	RS002	RG003	Yes	Once		To help save lives	Yes		Yes		Once a year	Yes	Yes	Free health checkups	Yes	School awareness programs	Adequate Knowledge	Poor knowledge	Moderate	Yes		Not Sure	Yes	Not sure	No	No		No		Blood donation makes you weak permanently	Rarely	Yes	Yes	No	No	Somewhat accessible	Lack of incentives (e.g., food, certificates)	Neutral	No	Encouraging students to donate blood
0387	1001	GND1	EL002	S03	YoS1	RS002	RG001	No		Fear of needles/pain		No	I am too young to donate blood	No/Not sure	I have never thought about it		Yes	Yes	Free health checkups	Yes	Healthcare workers	Poor Knowledge	Poor knowledge	Low	Not sure		Yes	Yes	Yes	Yes	No		Not sure		Blood donation reduces life expectancy (can make you die early)	Frequently (more than twice a year)	No	Yes	Yes	Yes	Somewhat accessible	Long waiting times	Neutral	Yes
0388	1002	GND1	EL002	S03	YoS1	RS002	RG001	No		Health concerns		No	I am too young to donate blood	No/Not sure	Health concerns		No	No		Yes	Friends/Family	Poor Knowledge	Poor knowledge	Low	No	Risk of infection	Not Sure	No	No	No	No		No		Blood donation makes you weak permanently	Frequently (more than twice a year)	Yes	Yes	Yes	No	Very accessible	Poor hygiene or safety concerns	Neutral	Yes	Education on the need to donate blood
0389	1004	GND1	EL002	S03	YoS1	RS002	RG001	No		Fear of losing too much blood		No	I do no have enough blood to donate	No/Not sure	Not qualified/ eligible		No	No		No		Adequate Knowledge	Poor knowledge	Moderate	Not sure		Yes	No	No	No	No		No		Blood donation makes you weak permanently	Occasionally (once or twice a year)	No	Yes	Not Sure	No	Not accessible	Unclear communication on dates of events	Very dissatisfied	No	Public Education
0390	1001	GND1	EL002	S03	YoS1	RS002	RG001	No		Fear of needles/pain		Not Sure		Yes		Once a year	Yes	Yes	Free health checkups	No		Adequate Knowledge	Poor knowledge	Moderate	Not sure		No	No	Not sure	No	Not sure		Yes	You can loose your life	Blood donation makes you weak permanently	Frequently (more than twice a year)	No	No	Not Sure	No	Very accessible	Poor hygiene or safety concerns	Very satisfied	No	Encourage students to donate blood
0391	1002	GND1	EL002	S21	YoS1	RS002	RG001	No		Fear of needles/pain		Yes		Yes		2 times in a year	Yes	Yes	Free health checkups	Yes	Healthcare workers	Adequate Knowledge	Poor knowledge	Moderate	Yes		Yes	No	Yes	No	No		Yes	Loss of blood and spread of infection	Not true	Occasionally (once or twice a year)	Yes	Yes	Yes	No	Very accessible	Poor hygiene or safety concerns	Satisfied	No
0392	1003	GND1	EL002	S03	YoS1	RS002	RG001	No		Fear of losing too much blood		Not Sure		Yes		Once a year	Yes	Yes	Certificate of blood donation	No		Adequate Knowledge	Poor knowledge	Moderate	Yes		Not Sure	No	Not sure	No	No		Not sure		Blood donation is linked to spiritual beliefs	Occasionally (once or twice a year)	Yes	Yes	Not Sure	No	Not accessible	Unclear communication on dates of events	Very dissatisfied	No	Public Education
0393	1001	GND2	EL002	S21	YoS1	RS001	RG001	No		Fear of losing too much blood		No	I do no have enough blood to donate	No/Not sure	Fear of losing too much blood		Yes	No		No		Poor Knowledge	Poor knowledge	Low	Not sure		Not Sure	Yes	No	No	No		No		Not true	Rarely	No	No	No	No	Not accessible	Unclear communication on dates of events	Very dissatisfied	Yes
0394	1001	GND2	EL002	S03	YoS1	RS001	RG001	No		Not interested		Yes		Yes		Once a year	No	No		Yes	Social media	Adequate Knowledge	Poor knowledge	Moderate	Not sure		No	No	Yes	Yes	Yes		Yes	One of our members was deformed by this procedure	Blood donation can make you a dull student	Frequently (more than twice a year)	Yes	Yes	No	No	Very accessible	Poor hygiene or safety concerns	Very dissatisfied	Yes	Education on the importance of donating blood
0395	1001	GND1	EL002	S03	YoS3	RS002	RG001	No		Fear of losing too much blood		Yes		No/Not sure	Health concerns		Yes	Yes	Free health checkups	No		Adequate Knowledge	Poor knowledge	Moderate	No	Risk of low blood level.. etc	Yes	No	No	Yes	No		Not sure		Blood donation makes you weak permanently	Rarely	No	Yes	Not Sure	Yes	Somewhat accessible	Poor hygiene or safety concerns	Satisfied	No	Education on the importance benefits of blood donation
0396	1002	GND1	EL002	S21	YoS1	RS002	RG001	No		Not interested		Not Sure		No/Not sure	I have never thought about it		Yes	No		Yes	School awareness programs	Adequate Knowledge	Poor knowledge	Moderate	Yes		Yes	Yes	Yes	No	No		No		Not true	Occasionally (once or twice a year)	No	Yes	Yes	No	Very accessible	Unclear communication on dates of events	Satisfied	Yes	Public education and provision of incentives
0397	1001	GND2	EL002	S03	YoS1	RS001	RG001	No		Fear of needles/pain		No	I am sick or have a medical condition that prevents me from donating blood	Yes		Once a year	Yes	Yes	Certificate of blood donation	Yes	Friends/Family	Adequate Knowledge	Adequate knowledge	High	Yes		Yes	Yes	No	No	No		No		Not true	Rarely	No	No	No	No	Not accessible	Long waiting times	Dissatisfied	No	More encouragement
0398	1006	GND1	EL002	S03	YoS1	RS002	RG001	Yes	Once		To help save lives	Yes		Yes		2 times in a year	Yes	Yes	Certificate of blood donation	No		Adequate Knowledge	Poor knowledge	Moderate	Yes		No	Yes	Yes	No	No		No		Blood donation can make you a dull student	Occasionally (once or twice a year)	No	Yes	No	Yes	Not accessible	Inconvenient location	Very satisfied	No	Encouragement
0399	1001	GND1	EL002	S21	YoS1	RS002	RG001	No		Fear of losing too much blood		Yes		No/Not sure	Fear of losing too much blood		No	No		No		Adequate Knowledge	Poor knowledge	Moderate	No	Risk of infection	No	No	No	No	No		No		Blood donation can make you a dull student	Occasionally (once or twice a year)	No	No	Yes	Yes	Very accessible	Long waiting times	Very satisfied	No	Provision of incentives to encourage students
0400	1001	GND2	EL002	S03	YoS4	RS002	RG001	Yes	Once		To help save lives	Yes		Yes		2 times in a year	Yes	Yes	Free health checkups	Yes	School awareness programs	Adequate Knowledge	Poor knowledge	Moderate	Yes		Yes	Yes	Yes	No	No		No		Not true	Occasionally (once or twice a year)	No	Yes	No	No	Not accessible	Inconvenient location	Neutral	Yes	Public Education
0401	1003	GND2	EL002	S21	YoS1	RS002	RG001	No		Health concerns		Not Sure		No/Not sure	Religious or cultural beliefs		No	No		Yes	School awareness programs	Adequate Knowledge	Poor knowledge	Moderate	No	Risk of low blood level.. etc	Yes	No	No	No	No		Yes		Blood donation makes you weak permanently	Occasionally (once or twice a year)	Yes	No	Not Sure	Yes	Very accessible	Lack of incentives (e.g., food, certificates)	Neutral	No
0402	1001	GND2	EL002	S23	YoS4	RS001	RG003	No		Fear of losing too much blood		No	I do no have enough blood to donate	No/Not sure	Fear of losing too much blood		No	Yes	Certificate of blood donation	No		Adequate Knowledge	Poor knowledge	Moderate	Not sure		Yes	No	Yes	Yes	Yes		Yes		Blood donation makes you weak permanently	Occasionally (once or twice a year)	No	No	No	No	Somewhat accessible	Poor hygiene or safety concerns	Very dissatisfied	No	Education on blood donation
0403	1001	GND1	EL002	S03	YoS1	RS001	RG001	Yes	Once		Encouragement from friends or family	Yes		No/Not sure	Fear of losing too much blood		Yes	Yes	Certificate of blood donation	Yes	Healthcare workers	Adequate Knowledge	Poor knowledge	Moderate	No	Risk of low blood level.. etc	Yes	Yes	Yes	No	No		No		Not true	Rarely	Yes	Yes	Yes	No	Not accessible	Long waiting times	Satisfied	No	Public Education
0404	1001	GND1	EL002	S21	YoS1	RS002	RG001	No		Fear of needles/pain		Not Sure		Yes		Once a year	No	Yes	Free health checkups	No		Adequate Knowledge	Poor knowledge	Moderate	Not sure		No	No	Not sure	Yes	No		Not sure		Not true	Occasionally (once or twice a year)	Yes	No	Not Sure	No	Not accessible	Long waiting times	Very dissatisfied	Yes
0405	1002	GND1	EL002	S21	YoS1	RS002	RG001	No		Health concerns		Not Sure		No/Not sure	Religious or cultural beliefs		No	No		Yes	School awareness programs	Adequate Knowledge	Poor knowledge	Moderate	No	Risk of low blood level.. etc	Yes	No	No	No	No		Yes		Blood donation makes you weak permanently	Occasionally (once or twice a year)	Yes	No	Not Sure	Yes	Very accessible	Lack of incentives (e.g., food, certificates)	Neutral	No
0406	1002	GND1	EL002	S03	YoS3	RS002	RG003	No		Not qualified/ eligible		No	I am too young to donate blood	No/Not sure	I have never thought about it		No	No		Yes	School awareness programs	Adequate Knowledge	Poor knowledge	Moderate	No	Risk of infection	No	No	Not sure	No	Yes	Loss of blood	Not sure		Blood donation makes you weak permanently	Occasionally (once or twice a year)	Yes	No	No	Yes	Not accessible	Long waiting times	Very dissatisfied	Yes	Encouragement
0407	1002	GND1	EL002	S03	YoS1	RS002	RG001	No		Fear of losing too much blood		Yes		Yes		Once a year	Yes	Yes	Free health checkups	No		Adequate Knowledge	Poor knowledge	Moderate	Yes		No	Yes	Yes	No	No		No		Blood donation is linked to spiritual beliefs	Occasionally (once or twice a year)	Yes	Yes	Yes	No	Not accessible	Long waiting times	Dissatisfied	No	Public Education
0408	1004	GND1	EL002	S21	YoS1	RS001	RG001	No		Fear of needles/pain		Not Sure		No/Not sure	Fear of needles/pain		Yes	Yes	Free health checkups	No		Adequate Knowledge	Poor knowledge	Moderate	Not sure		Not Sure	No	Yes	Not sure	Not sure		Not sure		Blood donation makes you weak permanently	Occasionally (once or twice a year)	Yes	Yes	Not Sure	No	Not accessible	Long waiting times	Neutral	No	Provision of incentives
0409	1002	GND1	EL002	S21	YoS1	RS002	RG001	No		Health concerns		Yes		No/Not sure	Health concerns		Yes	No		Yes	Television/Radio	Adequate Knowledge	Adequate knowledge	High	Yes		Yes	Yes	Yes	Yes	No		No		Blood donation reduces life expectancy (can make you die early)	Frequently (more than twice a year)	Yes	Yes	Not Sure	Yes	Not accessible	Long waiting times	Satisfied	No	Public education
0410	1002	GND1	EL002	S03	YoS4	RS002	RG001	No		Not interested		No	Not interested	No/Not sure	Not interested		No	No		No		Adequate Knowledge	Poor knowledge	Moderate	No	Risk of low blood level.. etc	No	Yes	Yes	No	No		Not sure		Not true	Occasionally (once or twice a year)	No	Yes	No	No	Not accessible	Long waiting times	Dissatisfied	Yes	Encouragement
0411	1002	GND1	EL002	S21	YoS1	RS001	RG001	No		Fear of needles/pain		Yes		No/Not sure	Fear of needles/pain		Yes	Yes	Certificate of blood donation	Yes	School awareness programs	Adequate Knowledge	Poor knowledge	Moderate	Yes		Yes	Yes	No	No	No		No		Blood donation reduces life expectancy (can make you die early)	Occasionally (once or twice a year)	No	No	No	No	Somewhat accessible	Unclear communication on dates of events	Neutral	No	No idea
0412	1002	GND1	EL002	S21	YoS1	RS002	RG001	No		Health concerns		No	I do no have enough blood to donate	No/Not sure	Health concerns		No	No		No		Adequate Knowledge	Poor knowledge	Moderate	Yes		No	No	No	No	No		No		Blood donation makes you weak permanently	Rarely	No	No	Not Sure	No	Not accessible	Long waiting times	Neutral	No	Provision of free healthcare
0413	1002	GND1	EL002	S21	YoS1	RS001	RG001	No		Not interested		No	I do no have enough blood to donate	Yes		2 times in a year	Yes	Yes	Food	No		Adequate Knowledge	Poor knowledge	Moderate	Yes		No	Yes	Yes	No	No		No		Blood donation is linked to spiritual beliefs	Occasionally (once or twice a year)	No	Yes	No	No	Not accessible	Long waiting times	Dissatisfied	No
0414	1001	GND1	EL002	S21	YoS1	RS002	RG001	No		Not qualified/ eligible		Yes		Yes		2 times in a year	Yes	Yes	Free health checkups	Yes	School awareness programs	Adequate Knowledge	Poor knowledge	Moderate	No	Risk of infection	No	Yes	Yes	Not sure	No		Not sure		Blood donation makes you weak permanently	Rarely	Yes	No	Not Sure	Yes	Somewhat accessible	Long waiting times	Neutral	Yes	Public Education
0415	1002	GND2	EL002	S24	YoS3	RS002	RG003	No		Not interested		No	I am too young to donate blood	No/Not sure	I have never thought about it		No	No		No		Adequate Knowledge	Poor knowledge	Moderate	Not sure		Not Sure	No	Not sure	No	Not sure		Not sure		Blood donation can make you a dull student	Rarely	No	No	Not Sure	No	Somewhat accessible	Long waiting times	Neutral	No	Giving more knowledge about the positive effects on blood donation as a form of motivation and sometimes help with their needs as well.
0416	1002	GND2	EL002	S21	YoS1	RS002	RG001	No		Fear of losing too much blood		Not Sure		No/Not sure	I have never thought about it		No	No		No		Poor Knowledge	Poor knowledge	Low	No	Risk of low blood level.. etc	No	No	No	No	No		Not sure		Blood donation makes you weak permanently	Rarely	No	No	Not Sure	No	Not accessible	Long waiting times	Neutral	Yes	No idea
0417	1001	GND1	EL002	S21	YoS1	RS002	RG001	No		Fear of losing too much blood		Not Sure		No/Not sure	I have never thought about it		No	No		Yes	Television/Radio	Adequate Knowledge	Poor knowledge	Moderate	Yes		No	Yes	Not sure	Not sure	Not sure		Not sure		Not true	Rarely	Yes	No	Not Sure	No	Not accessible	Long waiting times	Neutral	No	No idea
0418	1002	GND2	EL002	S21	YoS1	RS002	RG001	No		Not qualified/ eligible		No	I do no have enough blood to donate	No/Not sure	Not qualified/ eligible		No	Yes	Free health checkups	Yes	School awareness programs	Adequate Knowledge	Poor knowledge	Moderate	Yes		Yes	Yes	No	No	No		No		Blood donation can make you a dull student	Occasionally (once or twice a year)	Yes	Yes	No	No	Not accessible	Poor hygiene or safety concerns	Neutral	No	Public education
0419	1003	GND1	EL002	S21	YoS1	RS002	RG002	No		Fear of needles/pain		No	I do no have enough blood to donate	No/Not sure	Fear of needles/pain		Yes	Yes	Free health checkups	No		Adequate Knowledge	Poor knowledge	Moderate	Yes		Yes	No	No	No	No		No		Blood donation reduces life expectancy (can make you die early)	Occasionally (once or twice a year)	No	Yes	No	No	Very accessible	Long waiting times	Dissatisfied	No
0420	1002	GND2	EL002	S21	YoS1	RS002	RG003	No		Not interested		Yes		No/Not sure	I have never thought about it		No	Yes	Free health checkups	Yes	School awareness programs	Adequate Knowledge	Poor knowledge	Moderate	Yes		Yes	Yes	Yes	No	No		No		Blood donation is linked to spiritual beliefs	Occasionally (once or twice a year)	Yes	Yes	No	No	Not accessible	Poor hygiene or safety concerns	Satisfied	No	Public education on the benefits and risk of blood donation
0421	1001	GND1	EL002	S21	YoS1	RS002	RG001	No		Fear of losing too much blood		Yes		Yes		Once a year	Yes	No		No		Adequate Knowledge	Poor knowledge	Moderate	Yes		Yes	Yes	No	No	No		No		Blood donation is linked to spiritual beliefs	Occasionally (once or twice a year)	Yes	Yes	No	No	Not accessible	Long waiting times	Satisfied	No	Encouragement
0422	1001	GND1	EL002	S21	YoS1	RS002	RG001	No		Fear of losing too much blood		Not Sure		No/Not sure	Fear of losing too much blood		Yes	Yes	Certificate of blood donation	No		Adequate Knowledge	Poor knowledge	Moderate	Yes		Yes	Yes	Yes	No	No		No		Blood donation makes you weak permanently	Rarely	Yes	No	No	No	Somewhat accessible	Poor hygiene or safety concerns	Very dissatisfied	No
0423	1001	GND2	EL002	S21	YoS1	RS002	RG001	No		Fear of needles/pain		Yes		No/Not sure	Fear of needles/pain		Yes	Yes	Free health checkups	Yes	Social media	Adequate Knowledge	Poor knowledge	Moderate	Yes		Yes	No	No	No	No		Yes	Risk of infection	Blood donation is linked to spiritual beliefs	Occasionally (once or twice a year)	Yes	Yes	Not Sure	No	Somewhat accessible	Poor hygiene or safety concerns	Neutral	No	Benefits of Blood donation
0424	1001	GND1	EL002	S21	YoS1	RS002	RG001	No		Fear of needles/pain		No	I am too young to donate blood	No/Not sure	Fear of losing too much blood		No	No		No		Adequate Knowledge	Poor knowledge	Moderate	Yes		No	No	Not sure	No	No		No		Not true	Occasionally (once or twice a year)	Yes	Yes	Not Sure	No	Not accessible	Unclear communication on dates of events	Neutral	No	No idea
0425	1002	GND2	EL002	S21	YoS1	RS002	RG003	No		Fear of losing too much blood		No	I do no have enough blood to donate	No/Not sure	Not qualified/ eligible		No	No		No		Poor Knowledge	Poor knowledge	Low	No	Risk of infection	No	No	Yes	Not sure	No		No		Blood donation can make you a dull student	Rarely	Yes	Yes	No	No	Somewhat accessible	Poor hygiene or safety concerns	Very dissatisfied	Yes	Education
0426	1002	GND2	EL002	S23	YoS1	RS002	RG001	No		Religious or cultural beliefs		Not Sure		No/Not sure	I have never thought about it		Yes	Yes	Certificate of blood donation	No		Adequate Knowledge	Poor knowledge	Moderate	Yes		Yes	Yes	No	Not sure	No		No		Blood donation makes you weak permanently	Occasionally (once or twice a year)	Yes	Yes	Yes	Yes	Somewhat accessible	Long waiting times	Neutral	Yes	Public Education
0427	1002	GND2	EL002	S17	YoS1	RS002	RG001	No		Health concerns		Not Sure		Yes		3 times in a year	Yes	Yes	Free health checkups	Yes	School awareness programs	Adequate Knowledge	Poor knowledge	Moderate	Yes		Yes	No	No	No	No		No		Not true	Rarely	No	Yes	No	Yes	Very accessible	Long waiting times	Very satisfied	Yes	Provision of incentives o students and letting the students know the importance of blood donation
0428	1001	GND2	EL002	S17	YoS1	RS002	RG001	No		Others		Not Sure		Yes		Once a year	No	Yes	Free health checkups	No		Adequate Knowledge	Poor knowledge	Moderate	No	Risk of infection	Not Sure	No	Yes	No	No		No		Blood donation is linked to spiritual beliefs	Rarely	No	No	No	No	Not accessible	Long waiting times	Dissatisfied	No	Educating students on the benefits of blood donation and assuring the safety of the students on risk of infection
0429	1001	GND1	EL002	S17	YoS1	RS002	RG001	No		Lack of knowledge/awareness		Not Sure		Yes		Once a year	Yes	Yes	Free health checkups	No		Adequate Knowledge	Poor knowledge	Moderate	Yes		Not Sure	No	Not sure	No	No		No		Not true	Rarely	No	No	No	No	Not accessible	Lack of incentives (e.g., food, certificates)	Dissatisfied	No	Educating students on the benefits of blood donation
0430	1002	GND1	EL002	S17	YoS3	RS002	RG001	No		Fear of needles/pain		Not Sure		Yes		Once a year	Yes	Yes	Free health checkups	Yes	Social media	Adequate Knowledge	Poor knowledge	Moderate	Not sure		Yes	No	No	No	Not sure		Not sure		Not true	Occasionally (once or twice a year)	No	Yes	Yes	No	Not accessible	Poor hygiene or safety concerns	Neutral	No
0431	1002	GND1	EL002	S17	YoS1	RS001	RG001	No		Fear of losing too much blood		Not Sure		Yes		Once a year	Yes	No		No		Adequate Knowledge	Poor knowledge	Moderate	Not sure		Not Sure	No	Not sure	Not sure	No		No		Blood donation makes you weak permanently	Rarely	No	No	Not Sure	No	Not accessible	Long waiting times	Neutral	No
0432	1001	GND1	EL002	S17	YoS3	RS002	RG001	Yes	Once		To help save lives	No	I am too young to donate blood	Yes		2 times in a year	Yes	Yes	Certificate of blood donation	Yes	School awareness programs	Adequate Knowledge	Poor knowledge	Moderate	Yes		Yes	Yes	No	No	No		Yes	Nothing	Blood donation reduces life expectancy (can make you die early)	Occasionally (once or twice a year)	No	Yes	Yes	Yes	Very accessible	Poor hygiene or safety concerns	Satisfied	No
0433	1001	GND1	EL002	S17	YoS1	RS002	RG001	No		Not interested		Not Sure		No/Not sure	Fear of losing too much blood		No	No		No		Adequate Knowledge	Poor knowledge	Moderate	Not sure		No	No	Yes	No	Not sure		Not sure		Blood donation reduces life expectancy (can make you die early)	Rarely	No	No	No	No	Not accessible	Long waiting times	Dissatisfied	No	Nothing can be done
0434	1001	GND1	EL002	S17	YoS1	RS002	RG001	No		Not interested		Not Sure		No/Not sure	Fear of needles/pain		No	No		No		Adequate Knowledge	Poor knowledge	Moderate	Not sure		No	No	Not sure	No	Not sure		Yes	One can die through the process	Blood donation reduces life expectancy (can make you die early)	Rarely	No	No	No	No	Very accessible	Long waiting times	Dissatisfied	No	Students must be educated on blood donation, side effects, its importance and challenges involved
0435	1001	GND1	EL002	S17	YoS1	RS002	RG003	No		Not interested		No	I am too young to donate blood	No/Not sure	I have never thought about it		No	No		No		Poor Knowledge	Poor knowledge	Low	Yes		No	No	No	Yes	Yes		Not sure		Not true	Rarely	No	Yes	No	No	Not accessible	Long waiting times	Dissatisfied	No	Students should be educated on blood donation and know their blood groups
0436	1003	GND2	EL002	S17	YoS1	RS002	RG001	No		Lack of knowledge/awareness		Not Sure		No/Not sure	I have never thought about it		No	Yes	Free health checkups	No		Adequate Knowledge	Poor knowledge	Moderate	Yes		No	No	No	Yes	No		No		Not true	Rarely	No	No	No	No	Not accessible	Lack of incentives (e.g., food, certificates)	Satisfied	No	Students should know their blood groups first a d they have to be given education about the blood donation and also have some incentives like free health care
0437	1002	GND2	EL002	S17	YoS1	RS002	RG001	No		Lack of knowledge/awareness		Not Sure		No/Not sure	Lack of knowledge/awareness		Yes	Yes	Free health checkups	No		Adequate Knowledge	Adequate knowledge	High	Yes		No	No	Yes	No	No		Not sure		Not true	Rarely	No	No	No	No	Somewhat accessible	Long waiting times	Neutral	No	Blood donation awareness which includes the benefits of blood donations
0438	1001	GND2	EL002	S24	YoS3	RS002	RG001	No		Not interested		Not Sure		No/Not sure	I have never thought about it		No	No		No		Adequate Knowledge	Poor knowledge	Moderate	Yes		No	No	Not sure	Not sure	Not sure		Not sure		Blood donation makes you weak permanently	Rarely	No	Yes	No	No	Not accessible	Long waiting times	Neutral	No	I have no idea about that.
0439	1001	GND2	EL002	S24	YoS3	RS002	RG001	No		Fear of losing too much blood		Not Sure		No/Not sure	Fear of losing too much blood		No	No		No		Poor Knowledge	Poor knowledge	Low	Not sure		Not Sure	No	Not sure	Not sure	Not sure		Yes	Not sure	Blood donation makes you weak permanently	Rarely	No	No	Not Sure	No	Not accessible	Long waiting times	Dissatisfied	No	I don't know
0440	1001	GND2	EL002	S24	YoS3	RS002	RG001	No		Not interested		No	I do no have enough blood to donate	No/Not sure	Not qualified/ eligible		No	No		Yes	Television/Radio	Adequate Knowledge	Poor knowledge	Moderate	No	Risk of low blood level.. etc	No	No	No	No	No		No		Blood donation makes you weak permanently	Rarely	No	No	No	No	Not accessible	Long waiting times	Neutral	Yes	No comment
0441	1001	GND2	EL002	S24	YoS3	RS002	RG001	No		Fear of needles/pain		Not Sure		No/Not sure	Fear of losing too much blood		No	Yes	Free health checkups	No		Adequate Knowledge	Poor knowledge	Moderate	Yes		Yes	No	No	No	No		Yes	That the blood has been going to illuminati	Blood donation makes you weak permanently	Rarely	Yes	Yes	Not Sure	Yes	Not accessible	Poor hygiene or safety concerns	Neutral	No	Giving the blood donators free health
0442	1001	GND2	EL002	S17	YoS1	RS002	RG001	No		Fear of losing too much blood		Yes		Yes		Once a year	No	Yes	Free health checkups	Yes	Social media	Adequate Knowledge	Poor knowledge	Moderate	Yes		No	No	No	Yes	Not sure		No		Not true	Rarely	No	No	Not Sure	No	Not accessible	Lack of incentives (e.g., food, certificates)	Satisfied	No	Student should know their blood group first before they donate their blood
0443	1002	GND1	EL002	S17	YoS1	RS002	RG001	No		Fear of needles/pain		Not Sure		No/Not sure	Fear of needles/pain		Yes	Yes	Certificate of blood donation	Yes	Friends/Family	Adequate Knowledge	Poor knowledge	Moderate	Yes		Not Sure	No	Yes	No	No		Not sure		Blood donation makes you weak permanently	Frequently (more than twice a year)	No	Yes	Not Sure	Yes	Not accessible	Long waiting times	Neutral	Yes	The benefits of blood donation
0444	1001	GND2	EL002	S17	YoS1	RS002	RG001	No		Lack of knowledge/awareness		Not Sure		No/Not sure	I have never thought about it		Yes	Yes	Free health checkups	No		Adequate Knowledge	Poor knowledge	Moderate	Not sure		Not Sure	No	Not sure	Not sure	No		No		Blood donation is linked to spiritual beliefs	Rarely	No	No	No	No	Not accessible	Poor hygiene or safety concerns	Neutral	Yes	Showing or discussing with students the benefits and side effects of blood donation
0445	1001	GND2	EL002	S17	YoS1	RS002	RG001	No		Lack of knowledge/awareness		Not Sure		No/Not sure	Lack of knowledge/awareness		Yes	Yes	Free health checkups	Yes	Social media	Adequate Knowledge	Poor knowledge	Moderate	Not sure		Not Sure	No	Not sure	No	No		No		Blood donation makes you weak permanently	Rarely	No	Yes	Not Sure	No	Somewhat accessible	Poor hygiene or safety concerns	Neutral	Yes	Students should be educated on the voluntarily donation of blood
0446	1002	GND1	EL002	S17	YoS1	RS002	RG001	No		Fear of losing too much blood		Not Sure		No/Not sure	Fear of needles/pain		Yes	Yes	Free health checkups	No		Adequate Knowledge	Poor knowledge	Moderate	No	Risk of low blood level.. etc	Yes	No	No	No	No		Yes	People say you can die	Blood donation makes you weak permanently	Rarely	No	No	No	No	Not accessible	Poor hygiene or safety concerns	Dissatisfied	No	No idear
0447	1001	GND1	EL002	S17	YoS1	RS002	RG001	No		Fear of losing too much blood		Yes		Yes		2 times in a year	Yes	Yes	Free health checkups	Yes	Social media	Adequate Knowledge	Poor knowledge	Moderate	Yes		Yes	Yes	No	No	No		No		Not true	Rarely	No	No	No	Yes	Not accessible	Poor hygiene or safety concerns	Neutral	Yes	provision of incentives and transportation and also good health or safety concerns
0448	1001	GND2	EL002	S24	YoS3	RS002	RG001	Yes	Once		To help save lives	Not Sure		Yes		Once a year	No	No		Yes	School awareness programs	Adequate Knowledge	Poor knowledge	Moderate	Yes		Not Sure	Yes	Yes	No	No		Not sure		Not true	Occasionally (once or twice a year)	Yes	No	Not Sure	No	Not accessible	Unclear communication on dates of events	Satisfied	No	Health service should leak out people who have been losing lives on shortage of blood and ask for help and donations in a plead full manner to influence others to donate.
0449	1001	GND2	EL002	S23	YoS4	RS001	RG003	No		Fear of losing too much blood		Yes		Yes		Once a year	Yes	No		No		Poor Knowledge	Poor knowledge	Low	Not sure		No	No	No	Yes	Not sure		No		Not true	Rarely	No	No	No	No	Not accessible	Long waiting times	Dissatisfied	No
0450	1002	GND2	EL002	S24	YoS3	RS002	RG001	No		Fear of needles/pain		Not Sure		Yes		Once a year	Yes	Yes	Food	No		Adequate Knowledge	Poor knowledge	Moderate	Yes		Yes	No	Not sure	Not sure	Not sure		No		Blood donation makes you weak permanently	Occasionally (once or twice a year)	Yes	Yes	No	No	Not accessible	Poor hygiene or safety concerns	Neutral	No	Students may donate blood if there is provisions,free health check ups and certificate for blood donation.
0451	1001	GND2	EL002	S24	YoS3	RS002	RG001	No		Not interested		Not Sure		No/Not sure	I have never thought about it		No	Yes	Free health checkups	No		Adequate Knowledge	Poor knowledge	Moderate	Not sure		No	No	No	No	No		Not sure		Blood donation can make a man impotent and a woman barren	Rarely	No	No	Not Sure	No	Not accessible	Poor hygiene or safety concerns	Dissatisfied	No	Students should have more information about it.Must educate the students on the importance of blood donation and Disadvantages.
0452	1002	GND2	EL002	S24	YoS3	RS002	RG001	No		Fear of needles/pain		No	I am too young to donate blood	No/Not sure	Fear of needles/pain		Yes	Yes	Money	Yes	Healthcare workers	Adequate Knowledge	Poor knowledge	Moderate	Yes		Yes	Yes	No	No	No		No		Blood donation makes you weak permanently	Occasionally (once or twice a year)	Yes	Yes	Yes	No	Somewhat accessible	Long waiting times	Very satisfied	No	They should encourage the students on the importance of giving blood for people to survive
0453	1002	GND2	EL002	S17	YoS1	RS002	RG001	No		Fear of losing too much blood		Not Sure		No/Not sure	Fear of losing too much blood		No	No		No		Poor Knowledge	Poor knowledge	Low	Not sure		Not Sure	No	Not sure	Not sure	Not sure		Not sure		Blood donation makes you weak permanently	Rarely	No	No	Not Sure	No	Not accessible	Long waiting times	Neutral	Yes
0454	1001	GND1	EL002	S17	YoS3	RS002	RG001	No		Lack of knowledge/awareness		Not Sure		Yes		2 times in a year	Yes	Yes	Free health checkups	No		Adequate Knowledge	Adequate knowledge	High	Yes		No	No	Yes	No	No		No		Blood donation is linked to spiritual beliefs	Rarely	No	No	Not Sure	No	Not accessible	Long waiting times	Dissatisfied	No	Blood donation programes should be organized regularly to help the students know the benefits of blood donation to others and also be given incentives
0455	1002	GND2	EL002	S17	YoS1	RS002	RG001	No		Lack of knowledge/awareness		Not Sure		Yes		Once a year	Yes	Yes	Free health checkups	Yes	Television/Radio	Adequate Knowledge	Poor knowledge	Moderate	Yes		No	No	No	No	No		No		Not true	Occasionally (once or twice a year)	No	No	No	No	Not accessible	Long waiting times	Neutral	Yes	Informing students about the importance of blood donation
0456	1002	GND2	EL002	S17	YoS1	RS002	RG001	No		Health concerns		Yes		No/Not sure	I have never thought about it		No	Yes	Free health checkups	No		Adequate Knowledge	Poor knowledge	Moderate	Not sure		No	No	Yes	No	No		No		Not true	Rarely	No	No	No	No	Somewhat accessible	Poor hygiene or safety concerns	Neutral	Yes	By reducing the risk of infection
0457	1002	GND1	EL002	S17	YoS1	RS002	RG001	No		Fear of needles/pain		Not Sure		No/Not sure	Fear of needles/pain		Yes	Yes	Free health checkups	Yes	Television/Radio	Adequate Knowledge	Poor knowledge	Moderate	Not sure		No	No	Yes	No	No		Yes	You'll lose blood	Not true	Rarely	No	No	Not Sure	No	Not accessible	Long waiting times	Dissatisfied	Yes	Enlightening students more on the need to donate blood
0458	1002	GND1	EL002	S17	YoS1	RS002	RG001	No		Lack of knowledge/awareness		Not Sure		Yes		2 times in a year	Yes	Yes	Certificate of blood donation	No		Adequate Knowledge	Poor knowledge	Moderate	Yes		No	No	Yes	No	No		No		Not true	Rarely	No	No	No	No	Not accessible	Lack of incentives (e.g., food, certificates)	Dissatisfied	No	Educate and create awareness on donation of blood to students since they might be absent minded or don't have any knowledge about it
0459	1001	GND2	EL002	S17	YoS3	RS002	RG001	No		Not qualified/ eligible		Not Sure		No/Not sure	Religious or cultural beliefs		No	No		No		Adequate Knowledge	Poor knowledge	Moderate	Not sure		No	No	Yes	Yes	Yes		Yes	The blood will be used for sacrifice or other ritual purpose	Not true	Rarely	No	No	No	No	Not accessible	Long waiting times	Neutral	No	No idea
0460	1002	GND1	EL002	S17	YoS1	RS002	RG001	No		Fear of needles/pain		Yes		No/Not sure	Fear of needles/pain		No	Yes	Free health checkups	Yes	Friends/Family	Adequate Knowledge	Poor knowledge	Moderate	Yes		Yes	Yes	Yes	No	No		No		Not true	Frequently (more than twice a year)	No	No	No	No	Somewhat accessible	Poor hygiene or safety concerns	Neutral	No	Giving out incentives and educational stuffs
0461	1002	GND2	EL002	S17	YoS1	RS002	RG001	No		Lack of knowledge/awareness		Yes		Yes		2 times in a year	Yes	Yes	Free health checkups	Yes	Friends/Family	Adequate Knowledge	Poor knowledge	Moderate	Not sure		No	No	Yes	No	Yes	Using the donated blood for occultism	Yes	Using the donated blood for occultism	Blood donation makes you weak permanently	Rarely	No	No	No	No	Not accessible	Inconvenient location	Dissatisfied	No	There should be awareness on how and when the donation of blood will take place, there should be at least some token to reward people who donate to encourage others
0462	1002	GND1	EL002	S17	YoS1	RS001	RG001	No		Health concerns		Not Sure		No/Not sure	Health concerns		No	No		No		Adequate Knowledge	Poor knowledge	Moderate	No	Risk of infection	Not Sure	No	No	Not sure	Not sure		Not sure		Not true	Rarely	No	No	No	No	Not accessible	Poor hygiene or safety concerns	Neutral	No	There should be teaching and learning of importance of blood donation
0463	1004	GND1	EL002	S17	YoS1	RS002	RG003	No		Fear of needles/pain		Not Sure		No/Not sure	Fear of needles/pain		No	Yes	Free health checkups	Yes	Healthcare workers	Poor Knowledge	Poor knowledge	Low	Yes		Yes	No	No	Not sure	No		Not sure		Blood donation makes you weak permanently	Occasionally (once or twice a year)	No	Yes	Yes	No	Somewhat accessible	Long waiting times	Very satisfied	Yes	Educate students on blood donation benefits
0464	1002	GND1	EL002	S17	YoS1	RS002	RG001	No		Fear of losing too much blood		Not Sure		Yes		Once a year	Yes	Yes	Free health checkups	Yes	Television/Radio	Adequate Knowledge	Poor knowledge	Moderate	Yes		No	No	Not sure	No	No		Not sure		Blood donation makes you weak permanently	Occasionally (once or twice a year)	No	No	Not Sure	No	Not accessible	Lack of incentives (e.g., food, certificates)	Satisfied	Yes	The institution must promote or organize blood donation programmes
0465	1002	GND1	EL002	S17	YoS1	RS002	RG001	No		Lack of knowledge/awareness		No	I do no have enough blood to donate	No/Not sure	Lack of knowledge/awareness		Yes	Yes	Free health checkups	Yes	Friends/Family	Adequate Knowledge	Adequate knowledge	High	Yes		Yes	No	Yes	No	No		Yes		Blood donation makes you weak permanently	Rarely	No	No	No	No	Not accessible	Poor hygiene or safety concerns	Satisfied	No	Institution must organize students to promote blood donation program
0466	1002	GND1	EL002	S17	YoS1	RS002	RG001	No		Lack of knowledge/awareness		Not Sure		No/Not sure	Lack of knowledge/awareness		No	No		No		Poor Knowledge	Poor knowledge	Low	No	Risk of low blood level.. etc	Not Sure	No	No	Yes	No		No		Blood donation can make you a dull student	Rarely	No	No	No	No	Not accessible	Lack of incentives (e.g., food, certificates)	Very dissatisfied	No
0467	1002	GND1	EL002	S17	YoS1	RS001	RG001	No		Fear of needles/pain		No	I am too young to donate blood	Yes		Once a year	No	Yes	Free health checkups	No		Adequate Knowledge	Poor knowledge	Moderate	Not sure		No	No	Not sure	No	No		Not sure		Blood donation makes you weak permanently	Rarely	No	No	Not Sure	Yes	Not accessible	Long waiting times	Neutral	No	Providing students with necessary information and risk involved
0468	1001	GND1	EL002	S17	YoS1	RS001	RG001	No		Fear of needles/pain		Not Sure		No/Not sure	Fear of needles/pain		No	Yes	Free health checkups	No		Adequate Knowledge	Poor knowledge	Moderate	Not sure		No	No	Not sure	No	No		Not sure		Blood donation makes you weak permanently	Occasionally (once or twice a year)	No	No	No	No	Not accessible	Long waiting times	Neutral	No	Providing students with necessary information
0469	1002	GND1	EL002	S17	YoS1	RS002	RG003	No		Fear of needles/pain		No	I do no have enough blood to donate	No/Not sure	Fear of needles/pain		Yes	No		Yes	Television/Radio	Adequate Knowledge	Poor knowledge	Moderate	Yes		Yes	No	Not sure	Yes	Yes		No		Blood donation can make you a dull student	Rarely	No	Yes	No	No	Very accessible	Long waiting times	Very satisfied	No	To help save people lives
0470	1002	GND1	EL002	S17	YoS1	RS002	RG001	No		Lack of knowledge/awareness		Yes		Yes		2 times in a year	Yes	Yes	Certificate of blood donation	No		Adequate Knowledge	Poor knowledge	Moderate	Yes		No	No	Yes	No	No		No		Blood donation makes you weak permanently	Rarely	No	No	No	No	Very accessible	Long waiting times	Dissatisfied	No	The institution must organize blood donation program at Lea once every month and also educate us in donating blood
0471	1002	GND1	EL002	S17	YoS1	RS002	RG001	No		Lack of knowledge/awareness		No	I am too young to donate blood	No/Not sure	I have never thought about it		Yes	Yes	Free health checkups	Yes	Television/Radio	Adequate Knowledge	Poor knowledge	Moderate	Not sure		No	No	Yes	No	No		No		Not true	Rarely	No	No	No	No	Not accessible	Long waiting times	Neutral	No	Students must receive free health checkups and also educate them on the benefits of donating blood
0472	1002	GND1	EL002	S17	YoS1	RS002	RG001	No		Not interested		Not Sure		No/Not sure	I have never thought about it		No	No		Yes	Television/Radio	Adequate Knowledge	Poor knowledge	Moderate	Not sure		No	No	Not sure	No	Not sure		Not sure		Blood donation makes you weak permanently	Rarely	No	No	No	No	Somewhat accessible	Long waiting times	Neutral	No	Providing students with basic needs and safety concerns
0473	1003	GND1	EL002	S17	YoS1	RS001	RG001	No		Health concerns		Not Sure		No/Not sure	Health concerns		Yes	Yes	Free health checkups	No		Adequate Knowledge	Poor knowledge	Moderate	Not sure		No	No	Not sure	No	Not sure		Not sure		Not true	Rarely	No	No	No	No	Not accessible	Poor hygiene or safety concerns	Neutral	No	Providing students with necessary information and the risk and benefits of donating blood
0474	1002	GND1	EL002	S17	YoS1	RS002	RG001	No		Lack of knowledge/awareness		No	I am too young to donate blood	Yes		Once a year	No	Yes	Certificate of blood donation	No		Adequate Knowledge	Poor knowledge	Moderate	Not sure		Not Sure	No	Not sure	Not sure	Not sure		No		Blood donation reduces life expectancy (can make you die early)	Occasionally (once or twice a year)	No	No	No	No	Not accessible	Poor hygiene or safety concerns	Very satisfied	No	There should be free checkup and incentives (food)
0475	1002	GND1	EL002	S17	YoS1	RS002	RG001	No		Fear of needles/pain		Not Sure		Yes		2 times in a year	No	Yes	Free health checkups	Yes	Healthcare workers	Adequate Knowledge	Poor knowledge	Moderate	Yes		Not Sure	Yes	No	No	No		No		Blood donation can make you a dull student	Frequently (more than twice a year)	Yes	Yes	No	Yes	Somewhat accessible	Long waiting times	Satisfied	No	Institution must organize in the community at the right time for students to also donate
0476	1002	GND2	EL002	S17	YoS1	RS002	RG001	No		Not interested		Not Sure		Yes		Once a year	No	Yes	Free health checkups	Yes	Television/Radio	Adequate Knowledge	Adequate knowledge	High	Not sure		No	No	Not sure	No	No		Not sure		Blood donation can make a man impotent and a woman barren	Rarely	No	No	Not Sure	No	Not accessible	Long waiting times	Neutral	No	Students should be aware of of the benefits of donating blood
0477	1002	GND2	EL002	S17	YoS1	RS002	RG001	No		Not interested		Yes		Yes		Once a year	Yes	No		No		Adequate Knowledge	Poor knowledge	Moderate	Not sure		No	No	Not sure	No	No		No		Not true	Rarely	No	No	Not Sure	No	Somewhat accessible	Unclear communication on dates of events	Neutral	No	Students must be educated on the benefits of blood donation
0478	1002	GND1	EL002	S17	YoS1	RS001	RG001	No		Health concerns		Not Sure		No/Not sure	Health concerns		No	Yes	Certificate of blood donation	No		Adequate Knowledge	Poor knowledge	Moderate	Not sure		Not Sure	No	Not sure	Not sure	Not sure		No		Blood donation can make a man impotent and a woman barren	Occasionally (once or twice a year)	No	Yes	Not Sure	No	Not accessible	Inconvenient location	Neutral	Yes	Encouragement from parents
0479	1002	GND1	EL002	S17	YoS1	RS002	RG001	No		Lack of knowledge/awareness		No	I am too young to donate blood	Yes		Once a year	No	No		Yes	Television/Radio	Adequate Knowledge	Poor knowledge	Moderate	Yes		No	No	Yes	Not sure	No		No		Blood donation reduces life expectancy (can make you die early)	Rarely	No	No	Yes	No	Somewhat accessible	Long waiting times	Neutral	Yes	Students must be educated on the importance of blood donation and also given incentives
0480	1001	GND2	EL002	S24	YoS3	RS002	RG001	No		Not interested		Yes		Yes		2 times in a year	Yes	Yes	Certificate of blood donation	Yes	School awareness programs	Adequate Knowledge	Adequate knowledge	High	No	Risk of infection	No	Yes	No	No	No		No		Blood donation makes you weak permanently	Occasionally (once or twice a year)	No	Yes	No	No	Very accessible	Long waiting times	Neutral	No	Teaching the importance of blood donation and encouraging them.
0481	1001	GND2	EL002	S24	YoS3	RS002	RG003	No		Fear of losing too much blood		No	I do no have enough blood to donate	Yes		Once a year	No	Yes	Certificate of blood donation	No		Adequate Knowledge	Poor knowledge	Moderate	Yes		No	No	Yes	No	No		No		Blood donation is linked to spiritual beliefs	Occasionally (once or twice a year)	No	Yes	No	No	Not accessible	Long waiting times	Dissatisfied	No
0482	1001	GND2	EL002	S24	YoS3	RS002	RG003	No		Not interested		No	Not interested	No/Not sure	Not interested		No	No		Yes	School awareness programs	Adequate Knowledge	Poor knowledge	Moderate	Not sure		No	No	No	No	No		No		Blood donation reduces life expectancy (can make you die early)	Rarely	Yes	No	Yes	No	Not accessible	Lack of incentives (e.g., food, certificates)	Very satisfied	No	Sharing of more items like Milo,gari and money.The money shouldn't be less than 500cedis.
0483	1001	GND2	EL002	S24	YoS3	RS002	RG001	No		Not interested		No	I am too young to donate blood	No/Not sure	Religious or cultural beliefs		No	No		No		Adequate Knowledge	Poor knowledge	Moderate	No	Risk of infection	No	No	Not sure	No	No		No		Blood donation makes you weak permanently	Rarely	No	No	No	No	Not accessible	Poor hygiene or safety concerns	Dissatisfied	No	Not sure.
0484	1001	GND1	EL002	S24	YoS3	RS002	RG001	No		Health concerns		Not Sure		Yes		Once a year	Yes	Yes	Free health checkups	Yes	School awareness programs	Adequate Knowledge	Poor knowledge	Moderate	No	Risk of low blood level.. etc	Not Sure	Yes	Yes	No	No		Not sure		Not true	Frequently (more than twice a year)	No	Yes	No	No	Not accessible	Lack of incentives (e.g., food, certificates)	Neutral	Yes	By discussing more about blood donation and also having a health club .
0485	1002	GND2	EL002	S21	YoS3	RS002	RG001	Yes	Once		To help save lives	Not Sure		No/Not sure	Fear of needles/pain		Yes	Yes	Free health checkups	Yes	School awareness programs	Adequate Knowledge	Poor knowledge	Moderate	Yes		Yes	No	No	Not sure	No		No		Blood donation makes you weak permanently	Rarely	Yes	No	Yes	No	Not accessible	Poor hygiene or safety concerns	Neutral	No	Provision of free checkup and availability of food for students after donation
0486	1002	GND2	EL002	S22	YoS3	RS002	RG001	Yes	Twice		Encouragement from friends or family	No	I am too young to donate blood	No/Not sure	Religious or cultural beliefs		Yes	Yes	Free health checkups	Yes	Television/Radio	Adequate Knowledge	Poor knowledge	Moderate	Not sure		Yes	No	Yes	Yes	Yes		Yes		Blood donation can make you a dull student	Occasionally (once or twice a year)	No	Yes	No	Yes	Somewhat accessible	Lack of incentives (e.g., food, certificates)	Very dissatisfied	Yes
0487	1001	GND2	EL002	S22	YoS3	RS002	RG001	No		Not interested		Not Sure		Yes		Once a year	Yes	Yes	Certificate of blood donation	No		Adequate Knowledge	Poor knowledge	Moderate	Yes		Not Sure	Yes	Not sure	No	Not sure		Not sure		Blood donation is linked to spiritual beliefs	Rarely	No	Yes	Not Sure	Yes	Not accessible	Poor hygiene or safety concerns	Neutral	No	By sharing food
0488	1002	GND2	EL002	S22	YoS3	RS002	RG001	No		Health concerns		Not Sure		No/Not sure	Fear of losing too much blood		Yes	Yes	Certificate of blood donation	Yes	Television/Radio	Adequate Knowledge	Poor knowledge	Moderate	No	Risk of low blood level.. etc	Yes	Yes	No	No	No		No		Blood donation can make a man impotent and a woman barren	Occasionally (once or twice a year)	Yes	Yes	No	No	Very accessible	Lack of incentives (e.g., food, certificates)	Very satisfied	Yes
0489	1001	GND2	EL002	S22	YoS3	RS002	RG001	No		Religious or cultural beliefs		Yes		No/Not sure	Religious or cultural beliefs		Yes	Yes	Free health checkups	Yes	School awareness programs	Adequate Knowledge	Poor knowledge	Moderate	Yes		Yes	No	Yes	Yes	No		Yes		Blood donation is linked to spiritual beliefs	Occasionally (once or twice a year)	Yes	Yes	Yes	No	Very accessible	Unclear communication on dates of events	Neutral	No	Giving them more teachings on blood donation
0490	1001	GND2	EL002	S22	YoS3	RS002	RG001	No		Fear of needles/pain		No	I do no have enough blood to donate	No/Not sure	Fear of needles/pain		No	No		No		Adequate Knowledge	Poor knowledge	Moderate	No	Risk of infection	No	No	No	No	No		No		Blood donation makes you weak permanently	Frequently (more than twice a year)	No	Yes	No	No	Not accessible	Long waiting times	Neutral	No	Telling students there's no risk involved
0491	1001	GND2	EL002	S22	YoS3	RS002	RG001	No		Health concerns		Not Sure		No/Not sure	Fear of losing too much blood		No	No		Yes	Television/Radio	Adequate Knowledge	Poor knowledge	Moderate	Not sure		Yes	No	No	No	No		No		Blood donation makes you weak permanently	Rarely	No	No	No	No	Not accessible	Lack of incentives (e.g., food, certificates)	Very dissatisfied	No	By educating students and giving them the benefits of blood donation
0492	1001	GND2	EL002	S22	YoS3	RS002	RG001	No		Fear of losing too much blood		Not Sure		Yes		Once a year	Yes	No		Yes	School awareness programs	Adequate Knowledge	Poor knowledge	Moderate	No	Risk of low blood level.. etc	Not Sure	No	Yes	Not sure	Yes		Not sure		Blood donation reduces life expectancy (can make you die early)	Rarely	Yes	Yes	Not Sure	No	Not accessible	Poor hygiene or safety concerns	Satisfied	Yes	To provide food for students to be healthy before giving out their blood
0493	1001	GND1	EL002	S22	YoS3	RS002	RG001	No		Fear of needles/pain		Not Sure		No/Not sure	Fear of losing too much blood		No	Yes	Free health checkups	No		Poor Knowledge	Poor knowledge	Low	No	Risk of low blood level.. etc	No	No	Yes	No	No		No		Blood donation makes you weak permanently	Rarely	Yes	No	Not Sure	No	Not accessible	Lack of incentives (e.g., food, certificates)	Very dissatisfied	Yes	Educate students on blood donation
0494	1002	GND2	EL002	S22	YoS3	RS002	RG001	No		Not interested		Yes		Yes		Once a year	Yes	Yes	Certificate of blood donation	Yes	Friends/Family	Adequate Knowledge	Poor knowledge	Moderate	Yes		Yes	No	Yes	Not sure	Not sure		Not sure		Not true	Rarely	No	Yes	Not Sure	No	Somewhat accessible	Long waiting times	Satisfied	No	Telling them the benefit of donating blood and how it will save his or her family one day
0495	1001	GND2	EL002	S22	YoS3	RS002	RG001	No		Fear of needles/pain		No	I do no have enough blood to donate	Yes		Once a year	No	No		No		Poor Knowledge	Poor knowledge	Low	Not sure		Yes	Yes	Not sure	Not sure	Not sure		Not sure		Blood donation can make you a dull student	Rarely	Yes	No	Not Sure	No	Somewhat accessible	Poor hygiene or safety concerns	Very dissatisfied	Yes	Milk and cereals should be given to students who donate for more growth and energy
0496	1004	GND2	EL002	S22	YoS3	RS002	RG001	No		Not interested		Not Sure		Yes		Once a year	No	Yes	Certificate of blood donation	No		Adequate Knowledge	Poor knowledge	Moderate	No	Risk of infection	Yes	Yes	Yes	No	No		No		Blood donation can make a man impotent and a woman barren	Frequently (more than twice a year)	Yes	Yes	Yes	Yes	Not accessible	Poor hygiene or safety concerns	Neutral	Yes	Supporting the school with a health facility or centers
0497	1003	GND2	EL002	S22	YoS1	RS002	RG001	No		Health concerns		No	I do no have enough blood to donate	No/Not sure	Fear of losing too much blood		No	Yes	Food	No		Poor Knowledge	Adequate knowledge	Moderate	Yes		Not Sure	No	Yes	No	No		Yes		Blood donation makes you weak permanently	Rarely	Yes	Yes	No	Yes	Very accessible	Poor hygiene or safety concerns	Satisfied	Yes
0498	1002	GND2	EL002	S22	YoS3	RS002	RG001	No		Lack of knowledge/awareness		Not Sure		Yes		Once a year	Yes	Yes	Free health checkups	Yes	School awareness programs	Adequate Knowledge	Poor knowledge	Moderate	Yes		Yes	Yes	Not sure	Not sure	Not sure		Not sure		Blood donation can make a man impotent and a woman barren	Occasionally (once or twice a year)	Yes	Yes	Yes	No	Not accessible	Poor hygiene or safety concerns	Neutral	Yes	Educating students and individuals abound the benefits and impact that we receives when donating blood and more of food for growth and energy
0499	1002	GND1	EL002	S22	YoS3	RS002	RG001	No		Fear of needles/pain		Yes		Yes		Once a year	Yes	Yes	Free health checkups	Yes	Friends/Family	Adequate Knowledge	Poor knowledge	Moderate	Not sure		Yes	Yes	No	Yes	No		No		Not true	Occasionally (once or twice a year)	Yes	Yes	Yes	Yes	Somewhat accessible	Long waiting times	Satisfied	No	Blood donation education
0500	1001	GND2	EL002	S22	YoS3	RS002	RG001	No		Not interested		Yes		No/Not sure	I have never thought about it		No	No		Yes	Healthcare workers	Adequate Knowledge	Adequate knowledge	High	Yes		Yes	No	Yes	No	No		No		Not true	Rarely	Yes	Yes	No	No	Not accessible	Long waiting times	Dissatisfied	Yes
0501	1001	GND2	EL002	S24	YoS3	RS002	RG001	No		Fear of losing too much blood		Not Sure		Yes		Once a year	No	Yes	Free health checkups	Yes	Television/Radio	Adequate Knowledge	Adequate knowledge	High	Not sure		No	No	Not sure	No	Not sure		No		Not true	Occasionally (once or twice a year)	Yes	No	No	No	Somewhat accessible	Poor hygiene or safety concerns	Dissatisfied	Yes	Not sure
0502	1001	GND2	EL002	S24	YoS3	RS002	RG001	No		Fear of losing too much blood		No	I am too young to donate blood	No/Not sure	Fear of losing too much blood		No	Yes	Free health checkups	No		Adequate Knowledge	Poor knowledge	Moderate	Yes		Yes	No	Yes	No	No		Yes		Blood donation reduces life expectancy (can make you die early)	Occasionally (once or twice a year)	No	No	Yes	Yes	Somewhat accessible	Long waiting times	Satisfied	No
0503	1001	GND2	EL002	S22	YoS3	RS002	RG001	No		Fear of losing too much blood		Not Sure		No/Not sure	Fear of losing too much blood		Yes	Yes	Free health checkups	No		Adequate Knowledge	Poor knowledge	Moderate	No	Risk of low blood level.. etc	Yes	No	No	No	No		No		Blood donation makes you weak permanently	Occasionally (once or twice a year)	No	No	Not Sure	No	Not accessible	Poor hygiene or safety concerns	Dissatisfied	No	Providing good health and provisions
0504	1001	GND2	EL002	S22	YoS3	RS002	RG001	No		Fear of losing too much blood		Not Sure		No/Not sure	Fear of losing too much blood		No	No		No		Poor Knowledge	Poor knowledge	Low	Not sure		Yes	No	Not sure	Not sure	Not sure		Not sure		Blood donation can make you a dull student	Occasionally (once or twice a year)	Yes	Yes	No	Yes	Very accessible	Poor hygiene or safety concerns	Dissatisfied	Yes	To fill their trunks with provisions
0505	1001	GND2	EL002	S24	YoS3	RS002	RG001	No		Not interested		No	I do no have enough blood to donate	No/Not sure	Religious or cultural beliefs		No	No		No		Poor Knowledge	Poor knowledge	Low	Not sure		Not Sure	No	Not sure	No	Not sure		No		Blood donation is linked to spiritual beliefs	Rarely	Yes	No	No	No	Not accessible	Long waiting times	Very dissatisfied	No
0506	1001	GND2	EL002	S22	YoS3	RS002	RG001	No		Not interested		Not Sure		No/Not sure	I have never thought about it		No	Yes	Certificate of blood donation	Yes	Television/Radio	Adequate Knowledge	Poor knowledge	Moderate	Not sure		No	No	Yes	No	No		Yes	It makes you dull and loses appetite	Blood donation makes you weak permanently	Rarely	Yes	No	No	No	Not accessible	Long waiting times	Very dissatisfied	Yes	Adequate incentives
0507	1002	GND2	EL002	S22	YoS3	RS002	RG001	No		Not interested		Not Sure		Yes		Once a year	Yes	No		No		Poor Knowledge	Poor knowledge	Low	No	Risk of infection	Yes	Yes	Not sure	Not sure	Yes		No		Blood donation reduces life expectancy (can make you die early)	Occasionally (once or twice a year)	Yes	No	Not Sure	Yes	Somewhat accessible	Long waiting times	Neutral	Yes	No idea
0508	1001	GND2	EL002	S24	YoS3	RS002	RG001	No		Health concerns		Not Sure		Yes		2 times in a year	Yes	Yes	Money	Yes	School awareness programs	Adequate Knowledge	Poor knowledge	Moderate	Not sure		Yes	No	Yes	No	No		Not sure		Not true	Rarely	Yes	No	No	No	Somewhat accessible	Poor hygiene or safety concerns	Neutral	No	Health talks on blood donation especially on how it saves lives . Money can be used as an incentive.
0509	1001	GND2	EL002	S22	YoS3	RS002	RG001	No		Not interested		Not Sure		Yes		Once a year	Yes	No		Yes	School awareness programs	Adequate Knowledge	Poor knowledge	Moderate	Not sure		Yes	No	Yes	Not sure	Not sure		Not sure		Blood donation makes you weak permanently	Occasionally (once or twice a year)	Yes	No	No	Yes	Not accessible	Long waiting times	Neutral	Yes	No idea
0510	1001	GND2	EL002	S24	YoS3	RS002	RG001	No		Fear of needles/pain		Not Sure		No/Not sure	Fear of needles/pain		Yes	Yes	Free health checkups	No		Adequate Knowledge	Poor knowledge	Moderate	Yes		Yes	Yes	Yes	No	No		No		Not true	Occasionally (once or twice a year)	Yes	Yes	No	Yes	Somewhat accessible	Long waiting times	Satisfied	Yes	Students need to be educated on the benefits of blood donations and everyone should be given ay least 100 USD
0511	1002	GND2	EL002	S24	YoS3	RS002	RG001	No		Fear of losing too much blood		No	I am sick or have a medical condition that prevents me from donating blood	No/Not sure	I have never thought about it		Yes	Yes	Free health checkups	Yes	School awareness programs	Poor Knowledge	Poor knowledge	Low	Yes		No	No	Not sure	No	No		No		Blood donation makes you weak permanently	Rarely	No	No	No	Yes	Very accessible	Long waiting times	Very satisfied	No
0512	1001	GND2	EL002	S22	YoS3	RS002	RG001	No		Fear of losing too much blood		Not Sure		Yes		Once a year	Yes	Yes	Certificate of blood donation	No		Adequate Knowledge	Adequate knowledge	High	Yes		Yes	Yes	Yes	Yes	No		No		Blood donation is linked to spiritual beliefs	Rarely	Yes	Yes	No	No	Very accessible	Poor hygiene or safety concerns	Very satisfied	No	The students must know the importance or benefits one get from donation
0513	1001	GND2	EL002	S24	YoS3	RS002	RG001	No		Fear of needles/pain		Not Sure		Yes		2 times in a year	Yes	Yes	Free health checkups	No		Adequate Knowledge	Poor knowledge	Moderate	Not sure		Not Sure	No	Not sure	Not sure	No		Not sure		Blood donation can make a man impotent and a woman barren	Rarely	No	No	Not Sure	No	Somewhat accessible	Poor hygiene or safety concerns	Neutral	No	Help to save family and friends and others life .
0514	1001	GND2	EL002	S24	YoS3	RS002	RG003	No		Lack of knowledge/awareness		Yes		Yes		Once a year	Yes	Yes	Free health checkups	Yes	Television/Radio	Adequate Knowledge	Adequate knowledge	High	Not sure		No	No	Yes	No	No		No		Blood donation can make you a dull student	Occasionally (once or twice a year)	Yes	Yes	No	No	Somewhat accessible	Poor hygiene or safety concerns	Neutral	No	Teaching the students the advantages of donating blood .
0515	1001	GND2	EL002	S22	YoS3	RS002	RG001	No		Not qualified/ eligible		Yes		No/Not sure	Not qualified/ eligible		No	Yes	Free health checkups	No		Adequate Knowledge	Poor knowledge	Moderate	Yes		Not Sure	No	Not sure	Not sure	No		Not sure		Blood donation can make you a dull student	Frequently (more than twice a year)	No	No	Not Sure	No	Not accessible	Poor hygiene or safety concerns	Dissatisfied	Yes
0516	1003	GND2	EL002	S22	YoS3	RS001	RG001	No		Not interested		Not Sure		No/Not sure	Fear of losing too much blood		Yes	No		No		Adequate Knowledge	Poor knowledge	Moderate	Not sure		Not Sure	No	Not sure	Not sure	No		Not sure		Blood donation is linked to spiritual beliefs	Rarely	No	No	Not Sure	No	Not accessible	Lack of incentives (e.g., food, certificates)	Dissatisfied	No
0517	1001	GND2	EL002	S24	YoS3	RS002	RG001	No		Fear of losing too much blood		Not Sure		Yes		2 times in a year	Yes	No		No		Adequate Knowledge	Poor knowledge	Moderate	Not sure		No	No	No	No	No		No		Blood donation reduces life expectancy (can make you die early)	Rarely	No	No	Not Sure	No	Not accessible	Inconvenient location	Neutral	Yes	By including incentives like food, money, certificates.
0518	1002	GND2	EL002	S22	YoS4	RS002	RG001	No		Fear of needles/pain		No	I do no have enough blood to donate	No/Not sure	Health concerns		Yes	No		No		Adequate Knowledge	Poor knowledge	Moderate	Yes		No	Yes	Yes	Yes	Yes		No		Blood donation can make a man impotent and a woman barren	Occasionally (once or twice a year)	Yes	Yes	Yes	Yes	Very accessible	Poor hygiene or safety concerns	Satisfied	No	By explaining how it is to students because some students thinks it's risky to donate their blood
0519	1001	GND2	EL002	S24	YoS3	RS002	RG003	No		Fear of needles/pain		Not Sure		Yes		Once a year	Yes	Yes	Free health checkups	Yes	School awareness programs	Adequate Knowledge	Poor knowledge	Moderate	Not sure		Not Sure	No	No	Not sure	No		No		Not true	Frequently (more than twice a year)	Yes	Yes	Yes	Yes	Very accessible	Poor hygiene or safety concerns	Very satisfied	Yes	It saves people’s lives
0520	1002	GND2	EL002	S22	YoS3	RS002	RG001	No		Fear of needles/pain		No	I am too young to donate blood	Yes		Once a year	No	No		No		Adequate Knowledge	Poor knowledge	Moderate	Yes		Yes	Yes	Yes	Yes	Yes		No		Blood donation makes you weak permanently	Rarely	Yes	Yes	No	Yes	Very accessible	Long waiting times	Very dissatisfied	Yes	Give out more provision and healthy food for them
0521	1001	GND2	EL002	S24	YoS3	RS002	RG001	No		Fear of losing too much blood		Yes		Yes		2 times in a year	Yes	Yes	Certificate of blood donation	No		Adequate Knowledge	Poor knowledge	Moderate	Yes		No	No	Yes	Yes	Not sure		Not sure		Not true	Occasionally (once or twice a year)	No	Yes	No	No	Not accessible	Unclear communication on dates of events	Very satisfied	No
0522	1002	GND2	EL002	S24	YoS3	RS002	RG001	No		Not interested		Yes		No/Not sure	Not interested		Yes	No		No		Adequate Knowledge	Poor knowledge	Moderate	Not sure		No	Yes	No	No	No		No		Not true	Occasionally (once or twice a year)	Yes	Yes	No	No	Very accessible	Long waiting times	Very satisfied	Yes	Students can be motivated through offering of free health checks and the necessary foods
0523	1002	GND2	EL002	S22	YoS3	RS002	RG001	Yes	Once		To help save lives	Yes		Yes		2 times in a year	Yes	Yes	Free health checkups	No		Adequate Knowledge	Poor knowledge	Moderate	Yes		No	No	No	Yes	No		No		Not true	Rarely	Yes	No	No	No	Not accessible	Inconvenient location	Satisfied	Yes	By organizing educational programs to educate the the positive effects in giving blood to people
0524	1002	GND2	EL002	S24	YoS3	RS002	RG001	No		Fear of needles/pain		Yes		Yes		Once a year	Yes	Yes	Free health checkups	Yes	School awareness programs	Adequate Knowledge	Poor knowledge	Moderate	Yes		Yes	No	No	No	No		No		Not true	Frequently (more than twice a year)	Yes	Yes	Yes	Yes	Very accessible	Long waiting times	Very satisfied	Yes	Free health screening every month and same incentive (food)
0525	1001	GND2	EL002	S24	YoS3	RS002	RG001	No		Fear of losing too much blood		Not Sure		Yes		Once a year	Yes	Yes	Food	No		Adequate Knowledge	Adequate knowledge	High	Yes		No	No	Yes	Not sure	Not sure		Yes	Not sure	Blood donation can make you a dull student	Frequently (more than twice a year)	Yes	Yes	No	No	Not accessible	Lack of incentives (e.g., food, certificates)	Neutral	No	Teach students about the effects and benefits of blood donation
0526	1001	GND2	EL002	S22	YoS3	RS002	RG001	No		Not interested		Not Sure		No/Not sure	I have never thought about it		Yes	Yes	Free health checkups	Yes	School awareness programs	Adequate Knowledge	Poor knowledge	Moderate	Yes		Yes	No	Not sure	No	No		No		Blood donation makes you weak permanently	Rarely	Yes	Yes	Not Sure	No	Not accessible	Long waiting times	Very dissatisfied	No	More advice should and reasons why people should really donate blood
0527	1003	GND2	EL002	S22	YoS1	RS002	RG001	No		Not interested		No	I am too young to donate blood	No/Not sure	I have never thought about it		No	No		No		Poor Knowledge	Poor knowledge	Low	Not sure		No	No	Yes	No	No		Yes	Different families and blood	Blood donation makes you weak permanently	Occasionally (once or twice a year)	No	Yes	No	No	Very accessible	Poor hygiene or safety concerns	Neutral	No	Public education
0528	1002	GND2	EL002	S22	YoS3	RS002	RG003	No		Fear of losing too much blood		Yes		Yes		2 times in a year	No	Yes	Free health checkups	No		Adequate Knowledge	Poor knowledge	Moderate	Not sure		Not Sure	Yes	Not sure	No	No		Not sure		Not true	Occasionally (once or twice a year)	No	Yes	Not Sure	No	Not accessible	Long waiting times	Neutral	Yes	Items should be given to students
0529	1001	GND1	EL002	S22	YoS1	RS002	RG001	No		Health concerns		Not Sure		No/Not sure	Health concerns		Yes	Yes	Free health checkups	Yes	School awareness programs	Adequate Knowledge	Poor knowledge	Moderate	No	Risk of infection	Yes	No	No	No	No		Yes		Not true	Occasionally (once or twice a year)	Yes	Yes	No	Yes	Not accessible	Poor hygiene or safety concerns	Satisfied	No	Free checkups on students who are interested in blood donation
0530	1002	GND1	EL002	S22	YoS1	RS002	RG001	No		Fear of needles/pain		Not Sure		Yes		Once a year	Yes	Yes	Free health checkups	Yes	School awareness programs	Adequate Knowledge	Poor knowledge	Moderate	Not sure		Yes	Yes	Not sure	No	No		Yes	You might loose a lot blood and die	Blood donation makes you weak permanently	Occasionally (once or twice a year)	No	No	No	No	Not accessible	Poor hygiene or safety concerns	Satisfied	Yes	There must be health clubs in many institution for students to get more knowledge about blood donation
0531	1001	GND1	EL002	S22	YoS1	RS002	RG001	No		Not interested		Not Sure		No/Not sure	I have never thought about it		Yes	Yes	Free health checkups	No		Adequate Knowledge	Poor knowledge	Moderate	Yes		Yes	Yes	Not sure	No	No		No		Blood donation makes you weak permanently	Occasionally (once or twice a year)	No	Yes	Not Sure	Yes	Not accessible	Poor hygiene or safety concerns	Satisfied	No
0532	1001	GND1	EL002	S22	YoS1	RS002	RG001	No		Fear of losing too much blood		Not Sure		Yes		Once a year	No	Yes	Free health checkups	Yes	Television/Radio	Adequate Knowledge	Poor knowledge	Moderate	Yes		No	No	Yes	No	No		No		Not true	Occasionally (once or twice a year)	Yes	Yes	No	No	Not accessible	Poor hygiene or safety concerns	Neutral	Yes	There should be incentives like free health care, food and certificates after blood donation to encourage students
0533	1001	GND1	EL002	S22	YoS1	RS002	RG001	No		Not interested		Not Sure		No/Not sure	Fear of losing too much blood		No	Yes	Free health checkups	Yes	School awareness programs	Adequate Knowledge	Poor knowledge	Moderate	Not sure		Yes	Yes	No	No	No		No		Blood donation makes you weak permanently	Occasionally (once or twice a year)	Yes	No	Not Sure	Yes	Not accessible	Poor hygiene or safety concerns	Satisfied	No	Adequate incentives
0534	1003	GND1	EL002	S22	YoS1	RS002	RG001	No		Fear of losing too much blood		Not Sure		No/Not sure	I have never thought about it		No	No		Yes	Friends/Family	Poor Knowledge	Poor knowledge	Low	Not sure		Not Sure	No	Not sure	Not sure	Not sure		No		Not true	Rarely	No	Yes	Yes	No	Not accessible	Unclear communication on dates of events	Dissatisfied	No
0535	1002	GND1	EL002	S22	YoS1	RS002	RG001	No		Not interested		No	I am sick or have a medical condition that prevents me from donating blood	No/Not sure	Health concerns		Yes	Yes	Free health checkups	No		Adequate Knowledge	Poor knowledge	Moderate	Yes		Yes	Yes	Not sure	No	No		Not sure		Blood donation makes you weak permanently	Occasionally (once or twice a year)	No	Yes	Not Sure	Yes	Not accessible	Inconvenient location	Satisfied	No
0536	1001	GND2	EL002	S22	YoS1	RS002	RG001	No		Fear of losing too much blood		No	I do no have enough blood to donate	Yes		4 times in a year	Yes	Yes	Free health checkups	No		Adequate Knowledge	Poor knowledge	Moderate	Yes		Yes	Yes	Yes	No	No		No		Blood donation makes you weak permanently	Occasionally (once or twice a year)	No	No	No	Yes	Somewhat accessible	Poor hygiene or safety concerns	Satisfied	No
0537	1001	GND1	EL002	S22	YoS1	RS002	RG001	No		Fear of needles/pain		Not Sure		Yes		Once a year	Yes	Yes	Free health checkups	Yes	School awareness programs	Adequate Knowledge	Poor knowledge	Moderate	Not sure		No	No	No	Not sure	No		Yes	You might loose a lot of blood and die	Blood donation makes you weak permanently	Occasionally (once or twice a year)	No	Yes	Not Sure	No	Not accessible	Inconvenient location	Satisfied	Yes	There must be health club in every institution for students for students to get knowledge about blood donation
0538	1003	GND1	EL002	S22	YoS1	RS002	RG001	No		Lack of knowledge/awareness		Yes		Yes		Once a year	Yes	Yes	Free health checkups	Yes	Television/Radio	Adequate Knowledge	Poor knowledge	Moderate	Yes		Yes	Yes	Yes	Yes	No		No		Not true	Occasionally (once or twice a year)	Yes	Yes	No	No	Very accessible	Long waiting times	Very satisfied	No	The risks involved must be known by students
0539	1003	GND1	EL002	S22	YoS1	RS002	RG001	Yes	Once		To help save lives	Yes		Yes		3 times in a year	Yes	Yes	Certificate of blood donation	No		Adequate Knowledge	Poor knowledge	Moderate	Yes		Yes	Yes	Yes	No	No		No		Not true	Occasionally (once or twice a year)	Yes	Yes	Yes	No	Somewhat accessible	Lack of incentives (e.g., food, certificates)	Satisfied	No	By educating students on the importance of blood donation and by giving them food, certificates, free checkups and many more
0540	1003	GND1	EL002	S22	YoS1	RS002	RG001	No		Lack of knowledge/awareness		Not Sure		Yes		2 times in a year	No	Yes	Free health checkups	Yes	School awareness programs	Adequate Knowledge	Poor knowledge	Moderate	No	Risk of infection	No	Yes	No	Not sure	No		No		Blood donation makes you weak permanently	Rarely	No	Yes	Not Sure	No	Not accessible	Poor hygiene or safety concerns	Satisfied	No	No risk involved
0541	1001	GND1	EL002	S22	YoS1	RS002	RG001	No		Fear of needles/pain		Not Sure		No/Not sure	Fear of needles/pain		Yes	Yes	Free health checkups	No		Adequate Knowledge	Poor knowledge	Moderate	Yes		Not Sure	No	No	No	No		No		Blood donation makes you weak permanently	Frequently (more than twice a year)	Yes	No	No	No	Not accessible	Long waiting times	Neutral	No	More programs should be organized about blood donation. Food should be provided after the blood is donated
0542	1003	GND2	EL002	S22	YoS1	RS002	RG001	No		Not qualified/ eligible		Not Sure		Yes		Once a year	Yes	Yes	Certificate of blood donation	No		Adequate Knowledge	Poor knowledge	Moderate	Yes		Yes	Yes	Not sure	No	Not sure		Not sure		Not true	Occasionally (once or twice a year)	Yes	Yes	No	No	Not accessible	Unclear communication on dates of events	Satisfied	No	More programs should be organized about blood donation. Students must be educated
0543	1001	GND1	EL002	S22	YoS1	RS002	RG001	No		Fear of needles/pain		Not Sure		No/Not sure	Fear of needles/pain		Yes	Yes	Free health checkups	Yes	School awareness programs	Adequate Knowledge	Poor knowledge	Moderate	Yes		Yes	Yes	Not sure	No	Not sure		Not sure		Blood donation makes you weak permanently	Occasionally (once or twice a year)	No	No	Not Sure	No	Not accessible	Long waiting times	Neutral	No	Students must be encouraged to donate blood to people who are in need of blood
0544	1001	GND1	EL002	S22	YoS1	RS002	RG001	No		Health concerns		No	I am too young to donate blood	No/Not sure	Health concerns		Yes	Yes	Free health checkups	Yes	School awareness programs	Adequate Knowledge	Poor knowledge	Moderate	Not sure		Yes	Yes	Not sure	No	No		Not sure		Not true	Occasionally (once or twice a year)	Yes	No	No	No	Very accessible	Poor hygiene or safety concerns	Neutral	Yes	Free health checkups and screening to know whether we are fit for donation of blood and also to stop the spread of infectious diseases
0545	1003	GND2	EL002	S22	YoS1	RS002	RG001	Yes	Twice		To help save lives	Yes		Yes		2 times in a year	Yes	Yes	Certificate of blood donation	No		Adequate Knowledge	Poor knowledge	Moderate	Yes		Not Sure	No	Not sure	No	No		Not sure		Not true	Occasionally (once or twice a year)	Yes	No	Not Sure	No	Not accessible	Long waiting times	Dissatisfied	No	Educate the people about blood donation and also certificate should be provided for the person
0546	1004	GND2	EL002	S22	YoS1	RS002	RG001	No		Lack of knowledge/awareness		Not Sure		Yes		Once a year	Yes	Yes	Free health checkups	Yes	School awareness programs	Adequate Knowledge	Poor knowledge	Moderate	Yes		Yes	Yes	Not sure	No	No		No		Not true	Rarely	Yes	Yes	Not Sure	No	Not accessible	Poor hygiene or safety concerns	Very satisfied	No	Teach more on this program and have good checkup for each and everybody to know he or she is in good position for it
0547	1004	GND2	EL002	S22	YoS1	RS002	RG001	No		Not interested		Not Sure		Yes		Once a year	No	Yes	Certificate of blood donation	No		Adequate Knowledge	Adequate knowledge	High	Yes		Yes	No	No	Yes	No		No		Blood donation makes you weak permanently	Frequently (more than twice a year)	Yes	Yes	Yes	No	Not accessible	Poor hygiene or safety concerns	Dissatisfied	No
0548	1002	GND1	EL002	S22	YoS1	RS002	RG001	No		Fear of needles/pain		Not Sure		Yes		Once a year	Yes	Yes	Free health checkups	Yes	School awareness programs	Adequate Knowledge	Adequate knowledge	High	Not sure		Yes	Yes	Not sure	Not sure	No		Not sure		Blood donation makes you weak permanently	Occasionally (once or twice a year)	Yes	No	No	Yes	Somewhat accessible	Long waiting times	Satisfied	No	Giving them the benefits and reasons of blood donation in their school
0549	1001	GND1	EL002	S22	YoS1	RS002	RG001	No		Fear of losing too much blood		No	I am too young to donate blood	Yes		Once a year	No	Yes	Food	No		Adequate Knowledge	Poor knowledge	Moderate	Not sure		Yes	Yes	Not sure	No	Yes	Peers will laugh at you	Yes	You'll lose a lot of blood in the next future	Blood donation makes you weak permanently	Occasionally (once or twice a year)	Yes	Yes	No	No	Not accessible	Poor hygiene or safety concerns	Very dissatisfied	Yes	More programs should be organized for students about blood donation and also more incentives should be given
0550	1001	GND1	EL002	S22	YoS1	RS002	RG001	No		Not qualified/ eligible		No	I am too young to donate blood	Yes		Once a year	No	Yes	Certificate of blood donation	No		Adequate Knowledge	Adequate knowledge	High	Yes		Yes	No	No	Yes	No		No		Blood donation makes you weak permanently	Occasionally (once or twice a year)	Yes	Yes	Yes	No	Not accessible	Poor hygiene or safety concerns	Satisfied	No
0551	1001	GND2	EL002	S22	YoS1	RS002	RG001	No		Fear of needles/pain		Yes		Yes		2 times in a year	Yes	Yes	Free health checkups	Yes	School awareness programs	Adequate Knowledge	Poor knowledge	Moderate	Yes		Yes	Yes	No	No	No		No		Not true	Occasionally (once or twice a year)	Yes	Yes	No	No	Not accessible	Inconvenient location	Neutral	No
0552	1002	GND1	EL002	S22	YoS1	RS002	RG001	No		Not interested		Yes		Yes		2 times in a year	Yes	Yes	Free health checkups	No		Adequate Knowledge	Poor knowledge	Moderate	Yes		No	No	No	No	No		No		Blood donation makes you weak permanently	Occasionally (once or twice a year)	Yes	Yes	No	No	Not accessible	Long waiting times	Very satisfied	No
0553	1001	GND1	EL002	S22	YoS1	RS002	RG001	No		Fear of needles/pain		Not Sure		No/Not sure	Fear of needles/pain		Yes	Yes	Free health checkups	No		Adequate Knowledge	Poor knowledge	Moderate	No	Risk of low blood level.. etc	No	No	Not sure	Yes	Not sure		No		Blood donation reduces life expectancy (can make you die early)	Occasionally (once or twice a year)	Yes	Yes	Not Sure	No	Not accessible	Poor hygiene or safety concerns	Very satisfied	Yes	Teachers should motivate learners on blood donation to save more lives
0554	1002	GND1	EL002	S22	YoS3	RS002	RG003	Yes	Once		To help save lives	Yes		Yes		2 times in a year	Yes	Yes	Free health checkups	Yes	School awareness programs	Adequate Knowledge	Adequate knowledge	High	Yes		No	Yes	Not sure	No	No		No		Not true	Rarely	Yes	Yes	Not Sure	No	Somewhat accessible	Unclear communication on dates of events	Satisfied	No	As far as it can save lives I'll encourage students to donate
0555	1001	GND1	EL002	S22	YoS3	RS002	RG001	No		Not qualified/ eligible		Yes		Yes		2 times in a year	Yes	Yes	Certificate of blood donation	No		Adequate Knowledge	Poor knowledge	Moderate	Yes		Yes	Yes	Not sure	No	No		No		Not true	Occasionally (once or twice a year)	Yes	Yes	Yes	No	Somewhat accessible	Long waiting times	Very satisfied	No
0556	1001	GND2	EL002	S22	YoS3	RS002	RG001	No		Fear of losing too much blood		Not Sure		Yes		Once a year	Yes	Yes	Free health checkups	No		Adequate Knowledge	Adequate knowledge	High	Yes		Not Sure	No	Yes	No	No		No		Blood donation makes you weak permanently	Frequently (more than twice a year)	Yes	Yes	No	No	Not accessible	Unclear communication on dates of events	Very satisfied	No	They should provide food
0557	1002	GND2	EL002	S22	YoS3	RS002	RG001	No		Fear of losing too much blood		No	I am too young to donate blood	Yes		Once a year	Yes	Yes	Free health checkups	Yes	School awareness programs	Adequate Knowledge	Adequate knowledge	High	Yes		Not Sure	No	Yes	No	No		No		Blood donation makes you weak permanently	Frequently (more than twice a year)	Yes	Yes	No	No	Not accessible	Lack of incentives (e.g., food, certificates)	Very satisfied	No	They should provide food
0558	1004	GND2	EL002	S22	YoS3	RS002	RG001	No		Not interested		Not Sure		No/Not sure	Fear of needles/pain		Yes	Yes	Free health checkups	Yes	Television/Radio	Adequate Knowledge	Poor knowledge	Moderate	Yes		Yes	Yes	Not sure	Yes	No		No		Blood donation makes you weak permanently	Rarely	No	No	No	No	Not accessible	Long waiting times	Neutral	No
0559	1001	GND2	EL002	S22	YoS3	RS002	RG001	No		Fear of losing too much blood		Yes		Yes		2 times in a year	Yes	Yes	Certificate of blood donation	Yes	School awareness programs	Adequate Knowledge	Poor knowledge	Moderate	Yes		Yes	Yes	No	Yes	Yes		Yes		Blood donation can make a man impotent and a woman barren	Rarely	No	Yes	No	No	Not accessible	Long waiting times	Very satisfied	No
0560	1004	GND2	EL002	S22	YoS3	RS002	RG001	No		Fear of losing too much blood		Not Sure		No/Not sure	Fear of losing too much blood		Yes	Yes	Free health checkups	Yes	School awareness programs	Adequate Knowledge	Poor knowledge	Moderate	Yes		Yes	Yes	Yes	Not sure	Not sure		Not sure		Blood donation makes you weak permanently	Rarely	No	Yes	Not Sure	No	Not accessible	Long waiting times	Very dissatisfied	No
0561	1001	GND2	EL002	S22	YoS3	RS002	RG001	No		Health concerns		Not Sure		Yes		Once a year	Yes	Yes	Free health checkups	No		Poor Knowledge	Poor knowledge	Low	Yes		Yes	No	No	Yes	No		Yes		Blood donation can make a man impotent and a woman barren	Occasionally (once or twice a year)	Yes	Yes	Not Sure	No	Not accessible	Long waiting times	Dissatisfied	No
0562	1001	GND2	EL002	S09	YoS3	RS002	RG001	No		Not interested		Not Sure		No/Not sure	I have never thought about it		Yes	No		Yes	Television/Radio	Adequate Knowledge	Poor knowledge	Moderate	Not sure		Not Sure	No	Not sure	No	No		Not sure		Not true	Occasionally (once or twice a year)	No	Yes	No	No	Not accessible	Poor hygiene or safety concerns	Neutral	No
0563	1002	GND2	EL002	S09	YoS3	RS002	RG001	No		Fear of losing too much blood		Not Sure		No/Not sure	Fear of losing too much blood		Yes	No		Yes	Television/Radio	Adequate Knowledge	Poor knowledge	Moderate	No	Risk of infection	No	No	No	No	No		No		Blood donation makes you weak permanently	Rarely	No	No	No	No	Not accessible	Poor hygiene or safety concerns	Neutral	No	Public education on the health benefits of blood donation
0564	1001	GND1	EL002	S09	YoS3	RS002	RG003	No		Lack of knowledge/awareness		Not Sure		No/Not sure	I have never thought about it		No	No		Yes	Social media	Adequate Knowledge	Poor knowledge	Moderate	Not sure		Not Sure	No	Not sure	No	No		Not sure		Blood donation reduces life expectancy (can make you die early)	Rarely	No	No	No	No	Somewhat accessible	Poor hygiene or safety concerns	Neutral	No	Creating awareness and improving the ways of hygiene and safety concerns of each student. Incentives are not needed but making Students decide on their own , with the urge to save lives . Thank you
0565	1001	GND1	EL002	S09	YoS3	RS002	RG001	No		Not interested		Not Sure		No/Not sure	I have never thought about it		No	No		No		Poor Knowledge	Poor knowledge	Low	Not sure		Not Sure	No	No	Yes	No		No		Blood donation makes you weak permanently	Rarely	No	No	No	No	Not accessible	Long waiting times	Dissatisfied	No
0566	1001	GND1	EL002	S09	YoS3	RS002	RG001	No		Not interested		Not Sure		No/Not sure	I have never thought about it		No	No		No		Poor Knowledge	Poor knowledge	Low	Not sure		Not Sure	No	No	Yes	Not sure		No		Not true	Rarely	No	No	No	No	Not accessible	Long waiting times	Dissatisfied	No
0567	1001	GND1	EL002	S09	YoS3	RS002	RG001	No		Religious or cultural beliefs		No	I do no have enough blood to donate	No/Not sure	Religious or cultural beliefs		No	No		Yes	Television/Radio	Adequate Knowledge	Poor knowledge	Moderate	No	Risk of low blood level.. etc	No	Yes	Yes	Not sure	No		Yes	An HIV/AIDS blood was donated to someone and the person died . A thief donated blood to an ill pastor and he became a thief	Not true	Rarely	No	No	No	No	Not accessible	Long waiting times	Very dissatisfied	No	They must be be given money and food stuff. The money must be used to buy fruits
0568	1002	GND2	EL002	S09	YoS1	RS002	RG001	No		Fear of needles/pain		Not Sure		No/Not sure	Fear of needles/pain		Yes	Yes	Certificate of blood donation	No		Adequate Knowledge	Poor knowledge	Moderate	Yes		Not Sure	No	Not sure	Not sure	Not sure		Not sure		Blood donation can make you a dull student	Frequently (more than twice a year)	No	Yes	Not Sure	No	Not accessible	Long waiting times	Dissatisfied	Yes	Students should donate blood to save life.
0569	1002	GND2	EL002	S09	YoS3	RS002	RG001	No		Fear of losing too much blood		No	I do no have enough blood to donate	No/Not sure	Fear of losing too much blood		No	No		Yes	Social media	Poor Knowledge	Poor knowledge	Low	No	Risk of low blood level.. etc	No	No	No	Yes	Not sure		No		Blood donation makes you weak permanently	Rarely	No	No	No	No	Not accessible	Poor hygiene or safety concerns	Very dissatisfied	Yes	No idea about that.
0570	1001	GND2	EL002	S09	YoS4	RS001	RG003	No		Fear of needles/pain		Not Sure		No/Not sure	I have never thought about it		Yes	No		Yes	School awareness programs	Adequate Knowledge	Poor knowledge	Moderate	Yes		No	No	Yes	Yes	Not sure		Yes		Blood donation makes you weak permanently	Frequently (more than twice a year)	Yes	Yes	Yes	No	Very accessible	Long waiting times	Satisfied	Yes
0571	1001	GND2	EL002	S09	YoS4	RS002	RG003	No		Health concerns		No	I do no have enough blood to donate	Yes		Once a year	No	No		Yes	Television/Radio	Poor Knowledge	Poor knowledge	Low	Yes		Yes	No	No	No	Yes		Yes		Blood donation makes you weak permanently	Frequently (more than twice a year)	Yes	No	No	No	Very accessible	Lack of incentives (e.g., food, certificates)	Satisfied	Yes
0572	1002	GND2	EL002	S09	YoS3	RS002	RG001	No		Fear of losing too much blood		No	I do no have enough blood to donate	Yes		Once a year	No	No		No		Adequate Knowledge	Poor knowledge	Moderate	Yes		No	No	No	No	No		No		Blood donation can make you a dull student	Occasionally (once or twice a year)	No	Yes	No	No	Very accessible	Poor hygiene or safety concerns	Dissatisfied	Yes	Students should not donate blood, because blood donation can lead to weakness.
0573	1001	GND2	EL002	S09	YoS4	RS001	RG001	No		Fear of losing too much blood		No	I do no have enough blood to donate	No/Not sure	Fear of losing too much blood		Yes	Yes	Food	Yes	School awareness programs	Poor Knowledge	Poor knowledge	Low	Yes		Not Sure	No	Not sure	No	No		No		Blood donation is linked to spiritual beliefs	Frequently (more than twice a year)	Yes	No	Not Sure	Yes	Somewhat accessible	Poor hygiene or safety concerns	Neutral	No
0574	1001	GND2	EL002	S24	YoS3	RS002	RG001	No		Fear of losing too much blood		No	I am too young to donate blood	Yes		Once a year	Yes	Yes	Free health checkups	No		Adequate Knowledge	Poor knowledge	Moderate	Yes		Yes	No	Yes	No	No		No		Blood donation makes you weak permanently	Occasionally (once or twice a year)	Yes	Yes	No	No	Somewhat accessible	Long waiting times	Satisfied	No	Tell them the importance of donating
0575	1002	GND1	EL002	S09	YoS3	RS002	RG001	No		Lack of knowledge/awareness		Yes		No/Not sure	Lack of knowledge/awareness		No	No		No		Poor Knowledge	Poor knowledge	Low	Not sure		Not Sure	No	Not sure	Not sure	Not sure		Not sure		Not true	Rarely	No	No	No	No	Not accessible	Long waiting times	Dissatisfied	No
0576	1001	GND1	EL002	S24	YoS3	RS002	RG001	No		Not qualified/ eligible		No	I do no have enough blood to donate	Yes		Once a year	No	Yes	Food	No		Adequate Knowledge	Poor knowledge	Moderate	No	Risk of infection	No	No	Yes	No	No		No		Blood donation can make you a dull student	Occasionally (once or twice a year)	Yes	Yes	No	No	Somewhat accessible	Poor hygiene or safety concerns	Neutral	No	Frequent distribution of incentives, Good food and fruits.
0577	1001	GND1	EL002	S24	YoS3	RS002	RG001	No		Fear of needles/pain		Not Sure		No/Not sure	Fear of losing too much blood		Yes	No		No		Adequate Knowledge	Poor knowledge	Moderate	Not sure		No	No	Not sure	No	Not sure		Not sure		Blood donation reduces life expectancy (can make you die early)	Occasionally (once or twice a year)	No	No	Not Sure	Yes	Not accessible	Long waiting times	Very dissatisfied	No	Not sure
0578	1001	GND2	EL002	S24	YoS3	RS002	RG001	No		Not qualified/ eligible		Not Sure		No/Not sure	Fear of losing too much blood		No	No		No		Adequate Knowledge	Poor knowledge	Moderate	Not sure		No	No	Not sure	No	No		Not sure		Blood donation makes you weak permanently	Rarely	Yes	Yes	No	No	Not accessible	Unclear communication on dates of events	Neutral	No	Proper health care
0579	1001	GND2	EL002	S24	YoS3	RS002	RG001	No		Fear of losing too much blood		Not Sure		No/Not sure	Fear of losing too much blood		Yes	Yes	Free health checkups	No		Adequate Knowledge	Poor knowledge	Moderate	Yes		Yes	No	Not sure	Not sure	Not sure		Not sure		Blood donation reduces life expectancy (can make you die early)	Occasionally (once or twice a year)	No	No	Not Sure	No	Not accessible	Inconvenient location	Neutral	Yes	Teaching them about blood donation
0580	1001	GND2	EL002	S24	YoS3	RS002	RG001	No		Not interested		Not Sure		No/Not sure	I have never thought about it		No	No		Yes	Social media	Adequate Knowledge	Poor knowledge	Moderate	Not sure		No	No	Not sure	Not sure	No		No		Blood donation reduces life expectancy (can make you die early)	Occasionally (once or twice a year)	Yes	Yes	No	Yes	Not accessible	Long waiting times	Dissatisfied	Yes
0581	1002	GND2	EL002	S24	YoS3	RS002	RG001	Yes	Twice		To help save lives	No	I do no have enough blood to donate	Yes		2 times in a year	Yes	No		Yes	School awareness programs	Adequate Knowledge	Poor knowledge	Moderate	Not sure		No	Yes	Yes	Yes	No		Yes	Donors later feel very ill after donation	Blood donation makes you weak permanently	Rarely	Yes	No	Not Sure	No	Not accessible	Long waiting times	Very dissatisfied	No	Encouraging public education on campus and providing good foods and fruits to student donors
0582	1001	GND1	EL002	S24	YoS3	RS002	RG001	Yes	Once		To help save lives	Yes		Yes		3 times in a year	Yes	Yes	Certificate of blood donation	Yes	Television/Radio	Adequate Knowledge	Poor knowledge	Moderate	Yes		No	No	Yes	No	Not sure		No		Blood donation can make a man impotent and a woman barren	Occasionally (once or twice a year)	No	Yes	Yes	Yes	Somewhat accessible	Poor hygiene or safety concerns	Very satisfied	Yes
0583	1001	GND1	EL002	S24	YoS3	RS002	RG001	No		Fear of losing too much blood		No	I am too young to donate blood	No/Not sure	Fear of losing too much blood		No	No		Yes	School awareness programs	Adequate Knowledge	Poor knowledge	Moderate	Yes		Yes	Yes	Not sure	Not sure	No		Not sure		Blood donation makes you weak permanently	Occasionally (once or twice a year)	Yes	Yes	No	No	Not accessible	Long waiting times	Dissatisfied	No
0584	1001	GND2	EL002	S24	YoS3	RS002	RG001	No		Lack of knowledge/awareness		Not Sure		Yes		4 times in a year	Yes	Yes	Food	Yes	School awareness programs	Adequate Knowledge	Poor knowledge	Moderate	Yes		Not Sure	No	Yes	No	No		Yes	spiritual issues	Blood donation is linked to spiritual beliefs	Occasionally (once or twice a year)	No	No	No	No	Not accessible	Lack of incentives (e.g., food, certificates)	Satisfied	Yes	Providing incentives can encourage students because of the inadequate amount of food in the dinning hall and their personal trunks and chopbox.
0585	1001	GND2	EL002	S24	YoS3	RS002	RG001	No		Others		Yes		Yes		Once a year	Yes	Yes	Food	Yes	Television/Radio	Adequate Knowledge	Poor knowledge	Moderate	No	Risk of infection	No	No	Yes	No	No		No		Blood donation can make a man impotent and a woman barren	Rarely	No	No	No	No	Somewhat accessible	Poor hygiene or safety concerns	Neutral	Yes	Education about blood donation
0586	1001	GND1	EL002	S24	YoS3	RS002	RG003	No		Fear of needles/pain		Yes		No/Not sure	Fear of needles/pain		Yes	Yes	Free health checkups	Yes	Healthcare workers	Adequate Knowledge	Poor knowledge	Moderate	Yes		Yes	Yes	Not sure	No	No		No		Blood donation makes you weak permanently	Occasionally (once or twice a year)	Yes	Yes	No	No	Not accessible	Lack of incentives (e.g., food, certificates)	Neutral	Yes	education on blood donation and its benefits
0587	1001	GND2	EL002	S24	YoS3	RS002	RG001	No		Not interested		Not Sure		No/Not sure	Fear of losing too much blood		Yes	Yes	Money	No		Adequate Knowledge	Adequate knowledge	High	Not sure		Not Sure	Yes	Yes	No	No		No		Blood donation makes you weak permanently	Rarely	Yes	Yes	No	No	Somewhat accessible	Long waiting times	Neutral	No	effective education
0588	1001	GND2	EL002	S24	YoS3	RS002	RG001	No		Fear of losing too much blood		Yes		Yes		Once a year	Yes	Yes	Free health checkups	Yes	Friends/Family	Adequate Knowledge	Poor knowledge	Moderate	Yes		Yes	No	No	No	No		No		Not true	Occasionally (once or twice a year)	Yes	Yes	No	No	Not accessible	Long waiting times	Neutral	No	Education on benefits of blood donations
0589	1002	GND2	EL002	S16	YoS1	RS002	RG001	Yes	Once		To help save lives	Yes		Yes		2 times in a year	Yes	Yes	Certificate of blood donation	Yes	School awareness programs	Adequate Knowledge	Poor knowledge	Moderate	Yes		Yes	Yes	No	Yes	No		No		Not true	Occasionally (once or twice a year)	Yes	Yes	Yes	Yes	Somewhat accessible	Unclear communication on dates of events	Satisfied	Yes	Many students think that if you donate blood you lose your blood. Let's encourage them to donate to safe life
0590	1002	GND2	EL002	S06	YoS1	RS002	RG001	No		Not interested		No	I do no have enough blood to donate	No/Not sure	I have never thought about it		No	No		Yes	Social media	Adequate Knowledge	Poor knowledge	Moderate	Not sure		Not Sure	Yes	No	Not sure	Not sure		Yes		Not true	Rarely	Yes	Yes	Not Sure	No	Not accessible	Poor hygiene or safety concerns	Satisfied	Yes	To educate the students
0591	1001	GND2	EL002	S06	YoS1	RS002	RG001	No		Religious or cultural beliefs		Yes		Yes		Once a year	Yes	Yes	Free health checkups	No		Adequate Knowledge	Poor knowledge	Moderate	Yes		Yes	Yes	Yes	Yes	No		Not sure		Not true	Rarely	Yes	Yes	No	No	Not accessible	Long waiting times	Dissatisfied	Yes	By giving incentives, free checkup Abe other health assistance to students who donate
0592	1002	GND2	EL002	S06	YoS1	RS002	RG003	No		Lack of knowledge/awareness		No	I am too young to donate blood	No/Not sure	Fear of losing too much blood		No	No		No		Adequate Knowledge	Poor knowledge	Moderate	Not sure		No	No	Yes	No	No		No		Blood donation reduces life expectancy (can make you die early)	Rarely	Yes	No	Yes	No	Very accessible	Poor hygiene or safety concerns	Very dissatisfied	No	Giving out a lot of foods and milk to the student and also giving out a lot of money
0593	1002	GND2	EL002	S06	YoS1	RS001	RG001	No		Fear of losing too much blood		No	I am too young to donate blood	No/Not sure	Fear of losing too much blood		No	No		No		Adequate Knowledge	Poor knowledge	Moderate	Yes		No	No	No	No	No		No		Blood donation is linked to spiritual beliefs	Frequently (more than twice a year)	No	No	No	No	Not accessible	Poor hygiene or safety concerns	Dissatisfied	Yes	Free health check up and certificate of blood donation.
0594	1002	GND1	EL002	S06	YoS1	RS002	RG001	No		Fear of losing too much blood		No	I am too young to donate blood	Yes		Once a year	No	Yes	Free health checkups	No		Adequate Knowledge	Poor knowledge	Moderate	Yes		Yes	Yes	Not sure	Yes	No		No		Not true	Frequently (more than twice a year)	Yes	Yes	Yes	No	Not accessible	Long waiting times	Dissatisfied	No	Students should be encouraged to donate blood to save lives .
0595	1003	GND2	EL002	S06	YoS1	RS002	RG001	No		Not interested		No	I do no have enough blood to donate	No/Not sure	Fear of losing too much blood		Yes	Yes	Free health checkups	Yes	School awareness programs	Adequate Knowledge	Poor knowledge	Moderate	No	Risk of infection	Not Sure	Yes	No	Not sure	Not sure		Not sure		Not true	Occasionally (once or twice a year)	Yes	No	No	No	Somewhat accessible	Lack of incentives (e.g., food, certificates)	Neutral	Yes	There should be clear information about blood donation and also.
0596	1001	GND2	EL002	S09	YoS3	RS002	RG003	No		Not interested		No	I am too young to donate blood	Yes		2 times in a year	No	No		No		Adequate Knowledge	Poor knowledge	Moderate	No	Risk of infection	Not Sure	No	Not sure	No	Not sure		Not sure		Not true	Frequently (more than twice a year)	No	Yes	Yes	No	Somewhat accessible	Long waiting times	Dissatisfied	No
0597	1001	GND1	EL002	S09	YoS3	RS001	RG001	No		Not interested		Not Sure		No/Not sure	I have never thought about it		No	No		Yes	Television/Radio	Adequate Knowledge	Poor knowledge	Moderate	No	Risk of infection	No	No	Yes	Not sure	Not sure		Not sure		Blood donation makes you weak permanently	Occasionally (once or twice a year)	No	Yes	Yes	Yes	Very accessible	Poor hygiene or safety concerns	Neutral	Yes
0598	1001	GND1	EL002	S09	YoS3	RS002	RG001	No		Fear of losing too much blood		No	I am too young to donate blood	Yes		Once a year	No	Yes	Certificate of blood donation	No		Adequate Knowledge	Poor knowledge	Moderate	No	Risk of infection	No	No	Yes	No	No		No		Blood donation is linked to spiritual beliefs	Rarely	No	No	Not Sure	No	Not accessible	Poor hygiene or safety concerns	Dissatisfied	Yes
0599	1001	GND1	EL002	S09	YoS3	RS002	RG001	No		Lack of knowledge/awareness		Yes		Yes		Once a year	Yes	Yes	Free health checkups	No		Adequate Knowledge	Poor knowledge	Moderate	Yes		Not Sure	No	Yes	No	No		No		Not true	Rarely	No	No	Not Sure	No	Not accessible	Long waiting times	Neutral	No	Education on the importance of blood donation to the students.
0600	1001	GND2	EL002	S09	YoS3	RS002	RG001	No		Not interested		Not Sure		No/Not sure	I have never thought about it		Yes	Yes	Food	Yes	Television/Radio	Adequate Knowledge	Poor knowledge	Moderate	Not sure		Not Sure	Yes	Yes	No	No		Not sure		Not true	Rarely	No	No	No	No	Not accessible	Poor hygiene or safety concerns	Neutral	Yes	Provision of incentives, educating students on the importance of blood donation and it's benefits.
0601	1001	GND2	EL002	S09	YoS3	RS002	RG001	No		Fear of losing too much blood		No	I am too young to donate blood	No/Not sure	Fear of losing too much blood		No	No		No		Adequate Knowledge	Poor knowledge	Moderate	Yes		Not Sure	No	No	No	No		No		Not true	Rarely	Yes	No	No	No	Not accessible	Long waiting times	Satisfied	Yes	Production of food in schools.
0602	1001	GND2	EL002	S09	YoS3	RS001	RG001	No		Not interested		Not Sure		Yes		Once a year	Yes	Yes	Free health checkups	No		Adequate Knowledge	Poor knowledge	Moderate	Yes		Not Sure	No	Not sure	No	Yes		Not sure		Not true	Rarely	No	No	No	No	Somewhat accessible	Inconvenient location	Neutral	No	Students should be educated on the benefits and risk of blood donation.
0603	1001	GND1	EL002	S09	YoS1	RS002	RG001	Yes	Twice		To help save lives	Yes		Yes		Once a year	Yes	Yes	Free health checkups	Yes	Healthcare workers	Adequate Knowledge	Poor knowledge	Moderate	Yes		Not Sure	No	Yes	Not sure	Yes		No		Blood donation makes you weak permanently	Occasionally (once or twice a year)	No	No	No	No	Not accessible	Long waiting times	Dissatisfied	No	More education on the benefits of blood donation in order to save life.
0604	1001	GND1	EL002	S09	YoS3	RS002	RG001	No		Lack of knowledge/awareness		Not Sure		Yes		Once a year	No	Yes	Certificate of blood donation	No		Adequate Knowledge	Poor knowledge	Moderate	Yes		No	No	Yes	No	No		No		Not true	Rarely	No	No	No	No	Not accessible	Long waiting times	Very satisfied	Yes	Good hygiene and good incentives.
0605	1001	GND1	EL002	S21	YoS3	RS002	RG001	No		Fear of needles/pain		No	I do no have enough blood to donate	Yes		Once a year	Yes	Yes	Free health checkups	Yes	Social media	Adequate Knowledge	Poor knowledge	Moderate	Not sure		No	Yes	Not sure	No	No		No		Not true	Occasionally (once or twice a year)	No	Yes	No	Yes	Not accessible	Poor hygiene or safety concerns	Very satisfied	Yes	Educate student about it,what goes wrong when student donate blood and food you should eat to get blood.
0606	1003	GND1	EL002	S11	YoS1	RS002	RG001	No		Fear of needles/pain		Not Sure		Yes		3 times in a year	Yes	Yes	Free health checkups	Yes	Television/Radio	Adequate Knowledge	Poor knowledge	Moderate	Yes		Yes	Yes	Yes	No	Not sure		No		Blood donation makes you weak permanently	Frequently (more than twice a year)	No	Yes	Yes	Yes	Not accessible	Long waiting times	Dissatisfied	No
0607	1003	GND2	EL002	S18	YoS1	RS002	RG001	No		Fear of needles/pain		Yes		Yes		3 times in a year	Yes	Yes	Certificate of blood donation	Yes	School awareness programs	Adequate Knowledge	Poor knowledge	Moderate	Yes		Yes	Yes	Yes	No	No		No		Blood donation can make a man impotent and a woman barren	Occasionally (once or twice a year)	Yes	Yes	Yes	Yes	Very accessible	Long waiting times	Very satisfied	Yes
0608	1001	GND1	EL002	S23	YoS4	RS002	RG001	No		Not interested		Not Sure		No/Not sure	Not qualified/ eligible		No	No		Yes	Healthcare workers	Poor Knowledge	Poor knowledge	Low	Not sure		Not Sure	Not sure	Not sure	Not sure	Not sure		No		Not true	Rarely	No	No	No	No	Very accessible	Poor hygiene or safety concerns	Neutral	No	Free check up,health club
0609	1002	GND2	EL002	S11	YoS1	RS002	RG001	No		Not qualified/ eligible		Not Sure		Yes		Once a year	Yes	Yes	Free health checkups	Yes	School awareness programs	Adequate Knowledge	Poor knowledge	Moderate	Yes		Yes	Yes	Yes	No	No		Not sure		Not true	Rarely	Yes	Yes	Yes	No	Somewhat accessible	Long waiting times	Very satisfied	No	Education on the importance of donating blood
0610	1007	GND2	EL002	S11	YoS1	RS002	RG001	No		Fear of needles/pain		No	I am sick or have a medical condition that prevents me from donating blood	No/Not sure	Fear of needles/pain		Yes	No		Yes	School awareness programs	Adequate Knowledge	Poor knowledge	Moderate	Yes		No	No	No	No	No		No		Not true	Frequently (more than twice a year)	Yes	Yes	Yes	No	Somewhat accessible	Long waiting times	Neutral	Yes
0611	1003	GND2	EL002	S18	YoS1	RS002	RG001	No		Not interested		Yes		No/Not sure	Fear of losing too much blood		No	No		No		Adequate Knowledge	Poor knowledge	Moderate	Not sure		Yes	No	Not sure	Not sure	No		Yes		Blood donation makes you weak permanently	Occasionally (once or twice a year)	Yes	No	No	No	Not accessible	Long waiting times	Dissatisfied	No
0612	1003	GND1	EL002	S11	YoS1	RS002	RG001	Yes	Once		To help save lives	No	I do no have enough blood to donate	No/Not sure	Fear of needles/pain		Yes	Yes	Free health checkups	Yes	Television/Radio	Poor Knowledge	Poor knowledge	Low	Not sure		No	No	No	Yes	Not sure		No		Blood donation makes you weak permanently	Rarely	Yes	No	No	No	Not accessible	Long waiting times	Very satisfied	No
0613	1003	GND1	EL002	S11	YoS1	RS002	RG001	No		Fear of losing too much blood		Not Sure		No/Not sure	Fear of losing too much blood		Yes	Yes	Certificate of blood donation	No		Adequate Knowledge	Poor knowledge	Moderate	Yes		Yes	Yes	Not sure	Not sure	No		No		Blood donation makes you weak permanently	Rarely	No	No	No	No	Not accessible	Long waiting times	Very satisfied	No
0614	1001	GND1	EL002	S21	YoS3	RS002	RG001	No		Fear of needles/pain		Yes		Yes		Once a year	Yes	Yes	Free health checkups	Yes	Healthcare workers	Adequate Knowledge	Poor knowledge	Moderate	Yes		No	No	Yes	No	No		No		Not true	Frequently (more than twice a year)	No	Yes	Yes	No	Not accessible	Lack of incentives (e.g., food, certificates)	Very satisfied	No	Health clubs and organizing programs to educate on blood donation
0615	1001	GND2	EL002	S08	YoS3	RS002	RG001	No		Fear of losing too much blood		Yes		Yes		2 times in a year	Yes	Yes	Free health checkups	Yes	School awareness programs	Poor Knowledge	Poor knowledge	Low	Not sure		Yes	No	Not sure	No	No		No		Not true	Occasionally (once or twice a year)	Yes	Yes	No	No	Very accessible	Unclear communication on dates of events	Neutral	Yes	Public education on blood donation
0616	1003	GND1	EL002	S11	YoS1	RS002	RG001	Yes	Once		To help save lives	Yes		Yes		Once a year	Yes	Yes	Free health checkups	Yes	School awareness programs	Adequate Knowledge	Adequate knowledge	High	Yes		Yes	Yes	No	Yes	No		Yes		Blood donation reduces life expectancy (can make you die early)	Occasionally (once or twice a year)	No	Yes	Yes	No	Not accessible	Lack of incentives (e.g., food, certificates)	Neutral	No
0617	1001	GND1	EL002	S08	YoS3	RS002	RG001	No		Not interested		Not Sure		No/Not sure	I have never thought about it		No	Yes	Free health checkups	Yes	Friends/Family	Adequate Knowledge	Adequate knowledge	High	Not sure		No	No	No	Not sure	No		No		Not true	Rarely	Yes	Yes	Not Sure	No	Not accessible	Long waiting times	Neutral	No	Public education on blood education
0618	1005	GND1	EL002	S11	YoS1	RS002	RG001	No		Health concerns		Not Sure		Yes		2 times in a year	Yes	Yes	Free health checkups	Yes	Healthcare workers	Adequate Knowledge	Poor knowledge	Moderate	Yes		Yes	Yes	Yes	No	No		Not sure		Blood donation makes you weak permanently	Occasionally (once or twice a year)	Yes	Yes	Not Sure	No	Somewhat accessible	Long waiting times	Satisfied	Yes	Education on the benefits and side effects of donating blood
0619	1001	GND1	EL002	S22	YoS3	RS002	RG001	No		Fear of losing too much blood		No	I am too young to donate blood	No/Not sure	Fear of losing too much blood		No	No		Yes	Television/Radio	Adequate Knowledge	Poor knowledge	Moderate	Yes		Not Sure	No	Not sure	No	Not sure		No		Not true	Rarely	Yes	Yes	Not Sure	Yes	Not accessible	Inconvenient location	Very dissatisfied	Yes	Educating students
0620	1001	GND2	EL002	S18	YoS3	RS001	RG003	No		Fear of losing too much blood		No	I am sick or have a medical condition that prevents me from donating blood	No/Not sure	Health concerns		No	No		No		Adequate Knowledge	Poor knowledge	Moderate	No	Risk of low blood level.. etc	No	Yes	No	No	Not sure		Yes		Blood donation can make you a dull student	Frequently (more than twice a year)	Yes	Yes	Not Sure	No	Not accessible	Long waiting times	Neutral	No	Enough food and money
0621	1003	GND1	EL002	S11	YoS1	RS002	RG001	No		Fear of needles/pain		Not Sure		Yes		4 times in a year	Yes	Yes	Free health checkups	Yes	School awareness programs	Adequate Knowledge	Adequate knowledge	High	Yes		Yes	No	Not sure	Yes	No		No		Not true	Occasionally (once or twice a year)	Yes	Yes	No	No	Somewhat accessible	Long waiting times	Very satisfied	Yes	Free health checkups for donors
0622	1001	GND1	EL002	S08	YoS3	RS002	RG001	No		Not interested		Not Sure		No/Not sure	I have never thought about it		No	Yes	Free health checkups	Yes	Friends/Family	Adequate Knowledge	Adequate knowledge	High	Not sure		No	Yes	No	Not sure	No		No		Not true	Frequently (more than twice a year)	Yes	Yes	No	No	Not accessible	Unclear communication on dates of events	Neutral	No	Free health checkups and public education on blood donation
0623	1002	GND1	EL002	S11	YoS1	RS002	RG001	No		Fear of losing too much blood		No	I do no have enough blood to donate	Yes		Once a year	Yes	Yes	Free health checkups	No		Adequate Knowledge	Poor knowledge	Moderate	Yes		Yes	No	No	No	No		No		Blood donation makes you weak permanently	Occasionally (once or twice a year)	Yes	Yes	No	No	Not accessible	Inconvenient location	Very satisfied	No
0624	1004	GND1	EL002	S11	YoS1	RS002	RG001	No		Fear of needles/pain		Not Sure		Yes		4 times in a year	Yes	Yes	Free health checkups	Yes	Television/Radio	Adequate Knowledge	Poor knowledge	Moderate	Yes		Yes	Yes	No	Yes	Not sure		No		Blood donation reduces life expectancy (can make you die early)	Occasionally (once or twice a year)	No	No	Not Sure	No	Not accessible	Poor hygiene or safety concerns	Dissatisfied	No	Education on blood donation
0625	1001	GND1	EL002	S18	YoS1	RS002	RG001	No		Not interested		Not Sure		Yes		Once a year	Yes	Yes	Certificate of blood donation	No		Adequate Knowledge	Poor knowledge	Moderate	Yes		Yes	No	Not sure	Not sure	No		Not sure		Blood donation makes you weak permanently	Rarely	No	No	Not Sure	No	Not accessible	Inconvenient location	Very satisfied	Yes	Incentives and food
0626	1001	GND2	EL002	S08	YoS3	RS002	RG001	No		Not interested		Not Sure		No/Not sure	I have never thought about it		No	Yes	Food	Yes	Television/Radio	Adequate Knowledge	Poor knowledge	Moderate	Yes		Yes	No	Not sure	Not sure	No		Not sure		Blood donation makes you weak permanently	Occasionally (once or twice a year)	Yes	Yes	Not Sure	No	Not accessible	Lack of incentives (e.g., food, certificates)	Neutral	Yes	Provision of incentives
0627	1001	GND1	EL002	S11	YoS1	RS002	RG001	No		Not interested		Not Sure		Yes		Once a year	Yes	Yes	Free health checkups	Yes	School awareness programs	Adequate Knowledge	Poor knowledge	Moderate	Yes		Yes	No	Not sure	No	No		No		Not true	Frequently (more than twice a year)	Yes	Yes	Yes	Yes	Not accessible	Unclear communication on dates of events	Satisfied	No	Provision of incentives and education on blood donation
0628	1001	GND1	EL002	S21	YoS3	RS002	RG001	No		Health concerns		No	I do no have enough blood to donate	Yes		Once a year	Yes	Yes	Free health checkups	Yes	Social media	Adequate Knowledge	Poor knowledge	Moderate	No	Risk of infection	Not Sure	Yes	Yes	No	No		Not sure		Blood donation makes you weak permanently	Occasionally (once or twice a year)	Yes	Yes	Yes	Yes	Not accessible	Poor hygiene or safety concerns	Very satisfied	Yes	Promote free health check ups
0629	1003	GND2	EL002	S18	YoS1	RS001	RG003	No		Fear of losing too much blood		No	I do no have enough blood to donate	Yes		Once a year	Yes	No		No		Adequate Knowledge	Poor knowledge	Moderate	Yes		Yes	Yes	No	No	No		Yes		Blood donation makes you weak permanently	Occasionally (once or twice a year)	No	Yes	Yes	No	Very accessible	Poor hygiene or safety concerns	Satisfied	Yes
0630	1001	GND2	EL002	S08	YoS3	RS002	RG001	No		Fear of losing too much blood		Not Sure		Yes		2 times in a year	Yes	Yes	Free health checkups	No		Adequate Knowledge	Poor knowledge	Moderate	Yes		Yes	No	No	No	No		No		Blood donation makes you weak permanently	Frequently (more than twice a year)	Yes	Yes	No	No	Somewhat accessible	Lack of incentives (e.g., food, certificates)	Satisfied	No	Provision of incentives and free health checkups
0631	1001	GND1	EL002	S11	YoS1	RS002	RG001	No		Fear of needles/pain		Not Sure		Yes		2 times in a year	Yes	Yes	Free health checkups	Yes	School awareness programs	Adequate Knowledge	Adequate knowledge	High	Yes		Yes	Yes	Yes	No	No		Yes	They believe it affects you spiritually	Not true	Occasionally (once or twice a year)	Yes	No	No	No	Not accessible	Lack of incentives (e.g., food, certificates)	Neutral	Yes	Education on the importance of donating blood
0632	1001	GND1	EL002	S21	YoS3	RS002	RG001	No		Fear of losing too much blood		Not Sure		Yes		2 times in a year	Yes	Yes	Free health checkups	No		Adequate Knowledge	Poor knowledge	Moderate	Yes		Yes	Yes	Yes	No	No		Yes		Not true	Occasionally (once or twice a year)	Yes	Yes	Yes	No	Somewhat accessible	Lack of incentives (e.g., food, certificates)	Satisfied	Yes	Forming school clubs
0633	1001	GND1	EL002	S11	YoS1	RS002	RG003	No		Fear of losing too much blood		Yes		Yes		Once a year	Yes	Yes	Food	Yes	School awareness programs	Adequate Knowledge	Poor knowledge	Moderate	Yes		Not Sure	No	Yes	Yes	Yes		Yes		Blood donation can make a man impotent and a woman barren	Occasionally (once or twice a year)	Yes	Yes	Yes	No	Very accessible	Lack of incentives (e.g., food, certificates)	Very dissatisfied	Yes
0634	1001	GND2	EL002	S08	YoS3	RS002	RG001	No		Not interested		Yes		Yes		3 times in a year	Yes	Yes	Free health checkups	Yes	School awareness programs	Adequate Knowledge	Adequate knowledge	High	Yes		Yes	No	Yes	No	No		Yes	Selling the blood to others for rituals	Blood donation makes you weak permanently	Occasionally (once or twice a year)	Yes	No	No	No	Not accessible	Long waiting times	Neutral	Yes	Free health checkups, provision of incentives and public education
0635	1003	GND1	EL002	S11	YoS3	RS002	RG001	Yes	Once		To help save lives	Yes		Yes		2 times in a year	Yes	Yes	Free health checkups	Yes	School awareness programs	Adequate Knowledge	Poor knowledge	Moderate	Yes		Yes	Yes	No	No	No		No		Not true	Frequently (more than twice a year)	Yes	Yes	Yes	No	Somewhat accessible	Long waiting times	Neutral	Not sure	Education on blood donation
0636	1002	GND2	EL002	S18	YoS1	RS002	RG001	No		Fear of losing too much blood		No	I do no have enough blood to donate	No/Not sure	Religious or cultural beliefs		Yes	Yes	Free health checkups	No		Adequate Knowledge	Poor knowledge	Moderate	Not sure		No	No	Yes	Not sure	Not sure		Not sure		Blood donation is linked to spiritual beliefs	Frequently (more than twice a year)	Yes	No	No	No	Not accessible	Poor hygiene or safety concerns	Neutral	No	Incentives and food
0637	1004	GND1	EL002	S11	YoS1	RS001	RG001	No		Fear of losing too much blood		Not Sure		No/Not sure	Fear of losing too much blood		No	Yes	Free health checkups	No		Poor Knowledge	Poor knowledge	Low	Not sure		Not Sure	No	No	Not sure	Not sure		No		Blood donation makes you weak permanently	Occasionally (once or twice a year)	No	Yes	Not Sure	No	Not accessible	Long waiting times	Dissatisfied	Yes
0638	1003	GND1	EL002	S11	YoS1	RS002	RG001	No		Health concerns		No	I am sick or have a medical condition that prevents me from donating blood	Yes		2 times in a year	Yes	Yes	Free health checkups	No		Poor Knowledge	Poor knowledge	Low	Not sure		No	No	No	Yes	Not sure		No		Not true	Rarely	No	No	No	No	Not accessible	Long waiting times	Very dissatisfied	No	Education on blood donation
0639	1004	GND1	EL002	S18	YoS1	RS002	RG001	No		Fear of losing too much blood		Not Sure		Yes		2 times in a year	Yes	Yes	Food	Yes	School awareness programs	Adequate Knowledge	Poor knowledge	Moderate	No	Risk of low blood level.. etc	No	No	Not sure	No	No		Yes		Blood donation can make you a dull student	Occasionally (once or twice a year)	No	Yes	Yes	No	Somewhat accessible	Lack of incentives (e.g., food, certificates)	Neutral	Yes
0640	1004	GND1	EL002	S11	YoS1	RS002	RG001	No		Not qualified/ eligible		Not Sure		Yes		2 times in a year	Yes	Yes	Free health checkups	Yes	School awareness programs	Adequate Knowledge	Adequate knowledge	High	Yes		Yes	Yes	Yes	No	No		Not sure		Not true	Occasionally (once or twice a year)	Yes	Yes	Yes	No	Somewhat accessible	Long waiting times	Satisfied	No	Education on blood donation
0641	1001	GND1	EL002	S08	YoS3	RS002	RG003	No		Not interested		No	I am sick or have a medical condition that prevents me from donating blood	No/Not sure	Fear of losing too much blood		No	Yes	Free health checkups	Yes	Healthcare workers	Adequate Knowledge	Poor knowledge	Moderate	No	Risk of low blood level.. etc	No	No	Not sure	Not sure	Yes		No		Not true	Rarely	No	No	No	No	Not accessible	Poor hygiene or safety concerns	Very dissatisfied	Yes	Provision of incentives
0642	1001	GND1	EL002	S11	YoS1	RS002	RG001	No		Health concerns		Yes		Yes		2 times in a year	Yes	Yes	Certificate of blood donation	Yes	School awareness programs	Adequate Knowledge	Poor knowledge	Moderate	Yes		Yes	Yes	No	No	No		Not sure		Not true	Occasionally (once or twice a year)	Yes	Yes	Yes	No	Not accessible	Lack of incentives (e.g., food, certificates)	Satisfied	No	Education on blood donation
0643	1001	GND2	EL002	S08	YoS3	RS002	RG001	No		Fear of losing too much blood		Yes		Yes		Once a year	Yes	Yes	Free health checkups	Yes	School awareness programs	Adequate Knowledge	Poor knowledge	Moderate	Not sure		Not Sure	No	Yes	No	Not sure		Not sure		Blood donation can make you a dull student	Frequently (more than twice a year)	Yes	Yes	Not Sure	No	Not accessible	Unclear communication on dates of events	Very satisfied	No	Public education on blood donation
0644	1001	GND1	EL002	S11	YoS1	RS002	RG001	No		Fear of losing too much blood		No	I am too young to donate blood	Yes		Once a year	Yes	Yes	Certificate of blood donation	Yes	School awareness programs	Adequate Knowledge	Poor knowledge	Moderate	Yes		Yes	Yes	Not sure	No	No		No		Not true	Frequently (more than twice a year)	Yes	Yes	Yes	Yes	Not accessible	Unclear communication on dates of events	Satisfied	No
0645	1002	GND2	EL002	S18	YoS1	RS001	RG001	No		Fear of needles/pain		Not Sure		No/Not sure	Fear of needles/pain		No	Yes	Free health checkups	No		Adequate Knowledge	Poor knowledge	Moderate	Not sure		Yes	No	Yes	No	No		Not sure		Blood donation reduces life expectancy (can make you die early)	Occasionally (once or twice a year)	No	No	Yes	No	Somewhat accessible	Long waiting times	Neutral	No	Educating us on blood donation
0646	1001	GND1	EL002	S11	YoS1	RS002	RG001	No		Not interested		Not Sure		Yes		Once a year	Yes	Yes	Certificate of blood donation	Yes	School awareness programs	Adequate Knowledge	Poor knowledge	Moderate	Yes		Yes	Yes	Not sure	No	No		No		Not true	Frequently (more than twice a year)	Yes	Yes	Yes	Yes	Not accessible	Long waiting times	Neutral	No	Education on the benefit of blood donation
0647	1002	GND1	EL002	S11	YoS1	RS002	RG001	No		Not interested		Not Sure		Yes		Once a year	Yes	Yes	Free health checkups	Yes	School awareness programs	Adequate Knowledge	Poor knowledge	Moderate	Yes		Yes	Yes	Not sure	No	No		No		Not true	Frequently (more than twice a year)	Yes	Yes	Yes	Yes	Not accessible	Unclear communication on dates of events	Satisfied	No	Education
0648	1003	GND1	EL002	S11	YoS1	RS002	RG001	No		Fear of losing too much blood		Not Sure		No/Not sure	Health concerns		Yes	Yes	Free health checkups	No		Adequate Knowledge	Poor knowledge	Moderate	Yes		Yes	No	Yes	Not sure	Not sure		Not sure		Blood donation makes you weak permanently	Occasionally (once or twice a year)	No	Yes	No	No	Very accessible	Lack of incentives (e.g., food, certificates)	Very dissatisfied	Yes
0649	1006	GND2	EL002	S18	YoS1	RS001	RG001	No		Not qualified/ eligible		Not Sure		No/Not sure	I have never thought about it		Yes	No		No		Adequate Knowledge	Poor knowledge	Moderate	Yes		No	No	No	Not sure	No		Not sure		Blood donation is linked to spiritual beliefs	Occasionally (once or twice a year)	Yes	No	No	No	Somewhat accessible	Inconvenient location	Neutral	Yes	Education
0650	1001	GND2	EL002	S08	YoS3	RS002	RG001	No		Not interested		Not Sure		No/Not sure	Fear of needles/pain		No	Yes	Food	Yes	School awareness programs	Poor Knowledge	Poor knowledge	Low	Not sure		No	No	Yes	Not sure	Not sure		Not sure		Blood donation is linked to spiritual beliefs	Frequently (more than twice a year)	Yes	Yes	Not Sure	No	Not accessible	Lack of incentives (e.g., food, certificates)	Neutral	No	Provision of incentives
0651	1002	GND1	EL002	S11	YoS1	RS002	RG001	No		Fear of needles/pain		Not Sure		No/Not sure	Fear of needles/pain		No	No		No		Adequate Knowledge	Poor knowledge	Moderate	Yes		Yes	No	No	Not sure	Not sure		No		Not true	Rarely	No	No	No	No	Not accessible	Long waiting times	Dissatisfied	No
0652	1001	GND1	EL002	S22	YoS3	RS002	RG001	No		Health concerns		Yes		Yes		3 times in a year	No	Yes	Free health checkups	Yes	Social media	Adequate Knowledge	Poor knowledge	Moderate	Yes		Yes	Yes	No	No	No		No		Blood donation makes you weak permanently	Occasionally (once or twice a year)	Yes	Yes	Yes	No	Not accessible	Unclear communication on dates of events	Neutral	Yes	Educating students.
0653	1004	GND1	EL002	S11	YoS1	RS002	RG001	No		Fear of needles/pain		Not Sure		Yes		Once a year	Yes	No		Yes	Social media	Poor Knowledge	Poor knowledge	Low	Not sure		No	No	No	Yes	Not sure		No		Not true	Rarely	No	No	No	No	Not accessible	Long waiting times	Dissatisfied	No
0654	1003	GND1	EL002	S11	YoS1	RS002	RG001	Yes	Once		To help save lives	Yes		Yes		Once a year	Yes	Yes	Certificate of blood donation	Yes	School awareness programs	Adequate Knowledge	Poor knowledge	Moderate	Yes		Not Sure	Yes	Not sure	Not sure	No		No		Not true	Occasionally (once or twice a year)	Yes	Yes	Yes	No	Not accessible	Long waiting times	Neutral	Yes	Education
0655	1002	GND2	EL002	S18	YoS1	RS001	RG001	No		Fear of losing too much blood		No	I am too young to donate blood	No/Not sure	Fear of losing too much blood		No	No		No		Poor Knowledge	Poor knowledge	Low	Yes		Yes	No	Not sure	No	No		No		Blood donation makes you weak permanently	Occasionally (once or twice a year)	No	No	No	No	Not accessible	Long waiting times	Very dissatisfied	Yes	Food
0656	1001	GND1	EL002	S21	YoS3	RS002	RG001	No		Health concerns		Not Sure		No/Not sure	Health concerns		Yes	Yes	Free health checkups	Yes	School awareness programs	Poor Knowledge	Poor knowledge	Low	Not sure		No	No	No	Yes	Not sure		No		Not true	Rarely	No	No	No	No	Not accessible	Poor hygiene or safety concerns	Neutral	Yes	Giving blood donors food..
0657	1001	GND1	EL002	S08	YoS3	RS002	RG001	Yes	Once		To help save lives	Yes		No/Not sure	Fear of losing too much blood		Yes	Yes	Certificate of blood donation	Yes	School awareness programs	Adequate Knowledge	Poor knowledge	Moderate	Yes		Yes	Yes	No	Yes	No		No		Blood donation makes you weak permanently	Frequently (more than twice a year)	Yes	Yes	No	No	Very accessible	Long waiting times	Satisfied	Yes
0658	1002	GND1	EL002	S11	YoS1	RS002	RG001	No		Fear of needles/pain		No	I am too young to donate blood	No/Not sure	I have never thought about it		No	Yes	Free health checkups	No		Adequate Knowledge	Adequate knowledge	High	Yes		Yes	Yes	Not sure	No	No		No		Blood donation makes you weak permanently	Rarely	Yes	No	No	No	Very accessible	Poor hygiene or safety concerns	Very dissatisfied	Yes
0659	1003	GND1	EL002	S11	YoS1	RS002	RG001	Yes	Once		To help save lives	Yes		Yes		2 times in a year	No	Yes	Certificate of blood donation	No		Adequate Knowledge	Poor knowledge	Moderate	Yes		Yes	Yes	Not sure	Not sure	Not sure		Not sure		Blood donation makes you weak permanently	Occasionally (once or twice a year)	Yes	No	No	No	Very accessible	Long waiting times	Satisfied	Yes	Provision of incentives
0660	1003	GND1	EL002	S13	YoS3	RS002	RG001	No		Fear of needles/pain		Not Sure		No/Not sure	I have never thought about it		Yes	Yes	Free health checkups	Yes	Healthcare workers	Adequate Knowledge	Poor knowledge	Moderate	Not sure		No	Yes	Yes	Yes	Not sure		Yes	Risk of low blood	Blood donation is linked to spiritual beliefs	Frequently (more than twice a year)	Yes	Yes	Not Sure	No	Not accessible	Poor hygiene or safety concerns	Satisfied	No	Education
0661	1002	GND2	EL002	S18	YoS1	RS002	RG001	No		Fear of losing too much blood		Not Sure		No/Not sure	Fear of losing too much blood		No	No		Yes	School awareness programs	Adequate Knowledge	Poor knowledge	Moderate	Not sure		Not Sure	Yes	Not sure	Yes	No		Not sure		Blood donation makes you weak permanently	Rarely	Yes	Yes	Not Sure	Yes	Not accessible	Lack of incentives (e.g., food, certificates)	Neutral	No	Free health check up and incentives
0662	1003	GND1	EL002	S11	YoS1	RS002	RG001	No		Not qualified/ eligible		No	I do no have enough blood to donate	Yes		2 times in a year	No	Yes	Certificate of blood donation	Yes	School awareness programs	Adequate Knowledge	Poor knowledge	Moderate	No	Risk of low blood level.. etc	Not Sure	No	Not sure	Not sure	Not sure		Not sure		Blood donation reduces life expectancy (can make you die early)	Occasionally (once or twice a year)	No	No	Not Sure	No	Very accessible	Long waiting times	Satisfied	Yes	Provision of incentives
0663	1002	GND1	EL002	S11	YoS1	RS002	RG001	No		Fear of losing too much blood		No	I do no have enough blood to donate	Yes		2 times in a year	Yes	No		No		Adequate Knowledge	Poor knowledge	Moderate	Yes		Yes	Yes	Yes	No	Not sure		Yes		Blood donation makes you weak permanently	Frequently (more than twice a year)	No	Yes	Yes	No	Somewhat accessible	Long waiting times	Very satisfied	Yes	Education
0664	1001	GND1	EL002	S08	YoS3	RS002	RG001	No		Not interested		Yes		No/Not sure	Fear of losing too much blood		Yes	Yes	Free health checkups	No		Adequate Knowledge	Poor knowledge	Moderate	No	Risk of low blood level.. etc	No	Yes	Yes	Not sure	No		No		Blood donation reduces life expectancy (can make you die early)	Occasionally (once or twice a year)	Yes	Yes	No	No	Not accessible	Poor hygiene or safety concerns	Very dissatisfied	Yes	Free health checkups
0665	1002	GND1	EL002	S11	YoS1	RS002	RG001	No		Health concerns		No	I do no have enough blood to donate	Yes		2 times in a year	Yes	Yes	Free health checkups	Yes	Healthcare workers	Adequate Knowledge	Adequate knowledge	High	Yes		Yes	Yes	Yes	No	No		No		Blood donation reduces life expectancy (can make you die early)	Occasionally (once or twice a year)	Yes	Yes	Yes	No	Very accessible	Inconvenient location	Satisfied	Yes	Education
0666	1003	GND1	EL002	S18	YoS1	RS002	RG001	No		Not qualified/ eligible		No	I am too young to donate blood	Yes		Once a year	Yes	Yes	Free health checkups	Yes	Healthcare workers	Adequate Knowledge	Poor knowledge	Moderate	Yes		Yes	Yes	No	Yes	No		No		Blood donation can make you a dull student	Occasionally (once or twice a year)	Yes	Yes	No	Yes	Very accessible	Lack of incentives (e.g., food, certificates)	Very satisfied	No	Education
0667	1002	GND1	EL002	S11	YoS1	RS002	RG001	No		Health concerns		No	I do no have enough blood to donate	Yes		2 times in a year	Yes	Yes	Free health checkups	Yes	Healthcare workers	Adequate Knowledge	Adequate knowledge	High	Yes		Yes	Yes	Yes	No	No		No		Blood donation reduces life expectancy (can make you die early)	Occasionally (once or twice a year)	Yes	Yes	Yes	No	Very accessible	Inconvenient location	Satisfied	Yes
0668	1002	GND1	EL002	S11	YoS1	RS001	RG001	No		Fear of needles/pain		No	I do no have enough blood to donate	No/Not sure	Fear of needles/pain		Yes	Yes	Free health checkups	Yes	School awareness programs	Adequate Knowledge	Poor knowledge	Moderate	Yes		No	Yes	Yes	Yes	Yes		Not sure		Blood donation makes you weak permanently	Occasionally (once or twice a year)	Yes	No	Yes	No	Not accessible	Long waiting times	Neutral	No
0669	1005	GND1	EL002	S11	YoS1	RS002	RG001	Yes	Once		To help save lives	No	I am too young to donate blood	No/Not sure	Health concerns		No	No		No		Adequate Knowledge	Poor knowledge	Moderate	Yes		Yes	No	No	Yes	No		Yes		Blood donation reduces life expectancy (can make you die early)	Occasionally (once or twice a year)	Yes	No	No	Yes	Somewhat accessible	Poor hygiene or safety concerns	Satisfied	Yes
0670	1001	GND2	EL002	S18	YoS1	RS002	RG001	No		Fear of needles/pain		No	I am too young to donate blood	Yes		Once a year	Yes	Yes	Free health checkups	No		Adequate Knowledge	Poor knowledge	Moderate	Not sure		Yes	Yes	Not sure	No	Not sure		Not sure		Not true	Occasionally (once or twice a year)	Yes	Yes	Not Sure	Yes	Very accessible	Long waiting times	Neutral	No	Education
0671	1002	GND1	EL002	S11	YoS1	RS001	RG001	No		Fear of needles/pain		No	I am too young to donate blood	Yes		Once a year	Yes	Yes	Free health checkups	No		Adequate Knowledge	Adequate knowledge	High	Not sure		Yes	Yes	No	No	No		No		Not true	Occasionally (once or twice a year)	Yes	Yes	Not Sure	No	Somewhat accessible	Long waiting times	Very satisfied	No	Education
0672	1001	GND1	EL002	S08	YoS3	RS002	RG001	No		Fear of losing too much blood		No	I am too young to donate blood	Yes		2 times in a year	Yes	Yes	Free health checkups	Yes	Healthcare workers	Adequate Knowledge	Poor knowledge	Moderate	No	Risk of infection	No	No	Yes	Yes	No		No		Blood donation makes you weak permanently	Occasionally (once or twice a year)	Yes	Yes	No	No	Not accessible	Lack of incentives (e.g., food, certificates)	Neutral	Yes	Free health checkups, education and provision of incentives
0673	1002	GND1	EL002	S11	YoS1	RS001	RG001	Yes	Twice		To help save lives	Yes		Yes		Once a year	Yes	Yes	Free health checkups	Yes	School awareness programs	Adequate Knowledge	Poor knowledge	Moderate	Yes		Yes	Yes	Yes	No	Not sure		Not sure		Blood donation makes you weak permanently	Occasionally (once or twice a year)	Yes	Yes	Not Sure	No	Very accessible	Long waiting times	Very satisfied	No	Education and incentives
0674	1001	GND2	EL002	S21	YoS3	RS002	RG001	No		Health concerns		Not Sure		Yes		2 times in a year	Yes	Yes	Free health checkups	Yes	School awareness programs	Adequate Knowledge	Poor knowledge	Moderate	Yes		Not Sure	Yes	Yes	No	No		No		Not true	Frequently (more than twice a year)	Yes	Yes	Yes	No	Very accessible	Poor hygiene or safety concerns	Satisfied	No	Free check up
0675	1003	GND2	EL002	S18	YoS1	RS001	RG001	No		Fear of losing too much blood		Yes		No/Not sure	Fear of losing too much blood		Yes	Yes	Free health checkups	No		Adequate Knowledge	Poor knowledge	Moderate	Yes		Yes	No	No	No	No		No		Not true	Occasionally (once or twice a year)	Yes	Yes	No	No	Very accessible	Lack of incentives (e.g., food, certificates)	Neutral	No	Education
0676	1001	GND2	EL002	S13	YoS3	RS002	RG003	No		Fear of needles/pain		Yes		No/Not sure	Lack of knowledge/awareness		No	Yes	Free health checkups	No		Adequate Knowledge	Poor knowledge	Moderate	Yes		No	No	No	No	No		Yes	Loss of blood	Blood donation makes you weak permanently	Occasionally (once or twice a year)	No	Yes	Yes	No	Very accessible	Inconvenient location	Satisfied	No	Education
0677	1004	GND1	EL002	S11	YoS1	RS002	RG003	No		Fear of needles/pain		Not Sure		Yes		Once a year	No	Yes	Certificate of blood donation	Yes	Healthcare workers	Adequate Knowledge	Poor knowledge	Moderate	No	Risk of infection	Yes	Yes	Yes	Yes	No		No		Blood donation reduces life expectancy (can make you die early)	Occasionally (once or twice a year)	Yes	Yes	No	No	Not accessible	Poor hygiene or safety concerns	Satisfied	Yes	Education
0678	1002	GND2	EL002	S18	YoS1	RS002	RG001	No		Religious or cultural beliefs		No	Religious or cultural beliefs	No/Not sure	Religious or cultural beliefs		No	No		No		Poor Knowledge	Poor knowledge	Low	No	Risk of low blood level.. etc	No	No	No	Yes	Not sure		No		Not true	Rarely	No	No	No	No	Not accessible	Long waiting times	Dissatisfied	No
0679	1002	GND1	EL002	S21	YoS3	RS002	RG001	No		Fear of needles/pain		Not Sure		No/Not sure	Fear of needles/pain		Yes	Yes	Free health checkups	No		Adequate Knowledge	Poor knowledge	Moderate	Yes		No	No	No	No	No		No		Blood donation makes you weak permanently	Frequently (more than twice a year)	Yes	Yes	Yes	No	Not accessible	Long waiting times	Neutral	No
0680	1002	GND1	EL002	S05	YoS1	RS001	RG003	No		Health concerns		Not Sure		Yes		Once a year	Yes	Yes	Free health checkups	Yes	School awareness programs	Adequate Knowledge	Adequate knowledge	High	Not sure		Yes	No	Not sure	No	No		No		Not true	Occasionally (once or twice a year)	Yes	Yes	Yes	No	Not accessible	Unclear communication on dates of events	Neutral	No	Incentives
0681	1001	GND1	EL002	S11	YoS1	RS002	RG001	Yes	Once		To help save lives	Yes		Yes		3 times in a year	Yes	Yes	Free health checkups	Yes	Healthcare workers	Adequate Knowledge	Poor knowledge	Moderate	Not sure		Yes	Yes	Yes	No	No		No		Not true	Occasionally (once or twice a year)	No	Yes	No	Yes	Not accessible	Long waiting times	Dissatisfied	Yes
0682	1005	GND1	EL002	S11	YoS1	RS002	RG003	No		Health concerns		Not Sure		No/Not sure	Health concerns		Yes	Yes	Free health checkups	No		Poor Knowledge	Poor knowledge	Low	Not sure		No	No	No	Yes	Not sure		No		Not true	Rarely	No	No	No	No	Not accessible	Poor hygiene or safety concerns	Very dissatisfied	No
0683	1003	GND2	EL002	S18	YoS1	RS002	RG001	No		Not qualified/ eligible		No	I do no have enough blood to donate	No/Not sure	Fear of losing too much blood		No	No		No		Poor Knowledge	Poor knowledge	Low	Not sure		No	No	No	Yes	Not sure		No		Not true	Rarely	No	No	No	No	Not accessible	Long waiting times	Dissatisfied	No
0684	1004	GND2	EL002	S11	YoS1	RS002	RG001	Yes	Once		To help save lives	Yes		No/Not sure	I have never thought about it		Yes	Yes	Certificate of blood donation	Yes	School awareness programs	Adequate Knowledge	Poor knowledge	Moderate	Not sure		No	Yes	Not sure	Yes	No		No		Blood donation makes you weak permanently	Occasionally (once or twice a year)	No	Yes	Yes	No	Not accessible	Lack of incentives (e.g., food, certificates)	Neutral	No	Education
0685	1003	GND1	EL002	S05	YoS1	RS002	RG003	No		Health concerns		Not Sure		Yes		Once a year	No	No		No		Adequate Knowledge	Poor knowledge	Moderate	Yes		Yes	No	Not sure	No	Not sure		Not sure		Blood donation is linked to spiritual beliefs	Rarely	Yes	Yes	Yes	No	Not accessible	Long waiting times	Neutral	No	Public Education
0686	1002	GND2	EL002	S21	YoS3	RS002	RG001	No		Lack of knowledge/awareness		No	I am too young to donate blood	Yes		Once a year	Yes	Yes	Free health checkups	Yes	Healthcare workers	Poor Knowledge	Poor knowledge	Low	No	Risk of low blood level.. etc	Yes	Yes	Yes	Yes	Yes		Yes		Blood donation makes you weak permanently	Frequently (more than twice a year)	Yes	Yes	Yes	Yes	Very accessible	Lack of incentives (e.g., food, certificates)	Very satisfied	Yes	Check up
0687	1001	GND1	EL002	S11	YoS1	RS001	RG001	No		Health concerns		No	I do no have enough blood to donate	Yes		2 times in a year	Yes	No		Yes	School awareness programs	Adequate Knowledge	Poor knowledge	Moderate	Yes		Yes	Yes	No	No	No		No		Not true	Rarely	Yes	Yes	No	No	Not accessible	Lack of incentives (e.g., food, certificates)	Neutral	Yes	Education
0688	1002	GND1	EL002	S18	YoS1	RS002	RG001	No		Fear of needles/pain		No	I do no have enough blood to donate	Yes		Once a year	Yes	Yes	Certificate of blood donation	Yes	Healthcare workers	Adequate Knowledge	Poor knowledge	Moderate	Yes		No	No	No	No	No		Yes		Blood donation makes you weak permanently	Occasionally (once or twice a year)	No	No	Yes	No	Not accessible	Long waiting times	Very satisfied	No	Save a life
0689	1001	GND1	EL002	S08	YoS3	RS002	RG001	No		Fear of needles/pain		Not Sure		Yes		2 times in a year	Yes	Yes	Free health checkups	Yes	Friends/Family	Adequate Knowledge	Poor knowledge	Moderate	Yes		Yes	Yes	No	No	No		Yes	Low blood level of the donor	Not true	Occasionally (once or twice a year)	No	Yes	No	No	Somewhat accessible	Unclear communication on dates of events	Dissatisfied	No	Education
0690	1003	GND1	EL002	S11	YoS1	RS001	RG001	No		Health concerns		Not Sure		No/Not sure	Fear of losing too much blood		Yes	No		No		Adequate Knowledge	Poor knowledge	Moderate	Yes		Yes	Yes	No	No	No		No		Not true	Occasionally (once or twice a year)	Yes	Yes	No	No	Not accessible	Lack of incentives (e.g., food, certificates)	Neutral	No	Provision of incentives
0691	1001	GND1	EL002	S21	YoS3	RS002	RG001	No		Fear of losing too much blood		Not Sure		No/Not sure	Fear of losing too much blood		Yes	Yes	Free health checkups	No		Adequate Knowledge	Poor knowledge	Moderate	Not sure		Yes	No	No	No	No		No		Not true	Occasionally (once or twice a year)	Yes	No	No	No	Not accessible	Long waiting times	Neutral	No	Incentives, certificate and free health care.
0692	1003	GND1	EL002	S05	YoS1	RS001	RG003	No		Fear of needles/pain		No	I do no have enough blood to donate	No/Not sure	Fear of needles/pain		Yes	No		No		Adequate Knowledge	Poor knowledge	Moderate	Not sure		No	No	No	Not sure	Not sure		Yes	It's painful	Blood donation makes you weak permanently	Frequently (more than twice a year)	No	No	Not Sure	No	Somewhat accessible	Poor hygiene or safety concerns	Very satisfied	Yes	Education
0693	1002	GND1	EL002	S11	YoS1	RS002	RG001	Yes	Once		To help save lives	Yes		Yes		2 times in a year	Yes	Yes	Certificate of blood donation	No		Adequate Knowledge	Adequate knowledge	High	Yes		Yes	Yes	Yes	No	No		Not sure		Blood donation makes you weak permanently	Occasionally (once or twice a year)	Yes	No	No	No	Not accessible	Long waiting times	Satisfied	No	Education
0694	1002	GND1	EL002	S11	YoS1	RS002	RG001	No		Fear of needles/pain		Not Sure		Yes		Once a year	Yes	Yes	Free health checkups	Yes	Healthcare workers	Adequate Knowledge	Poor knowledge	Moderate	No	Risk of low blood level.. etc	Not Sure	No	Not sure	Not sure	Not sure		Not sure		Not true	Occasionally (once or twice a year)	Yes	Yes	No	No	Not accessible	Inconvenient location	Dissatisfied	No
0695	1001	GND1	EL002	S13	YoS3	RS002	RG001	No		Religious or cultural beliefs		Yes		No/Not sure	Religious or cultural beliefs		Yes	Yes	Free health checkups	Yes	School awareness programs	Adequate Knowledge	Poor knowledge	Moderate	Yes		Yes	No	Yes	Yes	Yes	Exchange of sin	Yes	Exchange of sin	Blood donation makes you weak permanently	Occasionally (once or twice a year)	Yes	No	Not Sure	Yes	Not accessible	Poor hygiene or safety concerns	Very satisfied	Yes	Education
0696	1002	GND1	EL002	S18	YoS1	RS002	RG001	No		Fear of needles/pain		No	I do no have enough blood to donate	No/Not sure	Fear of needles/pain		Yes	Yes	Free health checkups	Yes	School awareness programs	Adequate Knowledge	Poor knowledge	Moderate	Yes		No	No	No	No	Yes		No		Blood donation makes you weak permanently	Occasionally (once or twice a year)	No	Yes	No	Yes	Somewhat accessible	Long waiting times	Very satisfied	Yes
0697	1001	GND1	EL002	S11	YoS1	RS002	RG001	No		Fear of needles/pain		Yes		No/Not sure	Fear of needles/pain		No	Yes	Certificate of blood donation	Yes	School awareness programs	Adequate Knowledge	Poor knowledge	Moderate	No	Risk of low blood level.. etc	Yes	Yes	Yes	No	No		No		Blood donation reduces life expectancy (can make you die early)	Frequently (more than twice a year)	Yes	Yes	No	No	Somewhat accessible	Long waiting times	Very satisfied	Yes	Provision of incentives
0698	1003	GND1	EL002	S05	YoS1	RS001	RG001	No		Fear of needles/pain		Not Sure		Yes		4 times in a year	Yes	Yes	Free health checkups	Yes	School awareness programs	Adequate Knowledge	Poor knowledge	Moderate	Yes		Yes	Yes	Not sure	No	No		No		Blood donation makes you weak permanently	Occasionally (once or twice a year)	Yes	Yes	No	No	Not accessible	Lack of incentives (e.g., food, certificates)	Neutral	No	Incentives
0699	1002	GND1	EL002	S08	YoS3	RS002	RG001	No		Not interested		Yes		Yes		2 times in a year	Yes	Yes	Free health checkups	No		Adequate Knowledge	Poor knowledge	Moderate	Yes		Yes	Yes	Not sure	No	No		No		Not true	Frequently (more than twice a year)	Yes	No	No	No	Not accessible	Poor hygiene or safety concerns	Neutral	No	Education and free health checkups
0700	1001	GND2	EL002	S21	YoS3	RS002	RG003	No		Fear of losing too much blood		Yes		Yes		2 times in a year	No	Yes	Free health checkups	Yes	Social media	Adequate Knowledge	Adequate knowledge	High	Yes		Yes	Yes	Yes	Not sure	Not sure		Not sure		Not true	Occasionally (once or twice a year)	Yes	No	Not Sure	No	Somewhat accessible	Long waiting times	Neutral	Yes	Incentives
0701	1001	GND1	EL002	S11	YoS3	RS002	RG001	No		Health concerns		No	I am sick or have a medical condition that prevents me from donating blood	No/Not sure	Health concerns		No	No		No		Adequate Knowledge	Poor knowledge	Moderate	Not sure		Not Sure	Yes	Not sure	Not sure	Not sure		Not sure		Not true	Occasionally (once or twice a year)	Yes	Yes	No	No	Not accessible	Lack of incentives (e.g., food, certificates)	Satisfied	Yes	Education
0702	1001	GND2	EL002	S13	YoS3	RS002	RG001	No		Fear of losing too much blood		No	I do no have enough blood to donate	Yes		Once a year	No	Yes	Free health checkups	Yes	School awareness programs	Poor Knowledge	Poor knowledge	Low	Not sure		Yes	Yes	Yes	Not sure	Not sure		Yes	Loss of blood	Blood donation makes you weak permanently	Occasionally (once or twice a year)	Yes	Yes	Yes	No	Not accessible	Long waiting times	Satisfied	Yes	Providing balanced and nutritious diet to students at the boarding house.
0703	1004	GND1	EL002	S05	YoS1	RS001	RG001	No		Not interested		Not Sure		Yes		4 times in a year	Yes	Yes	Free health checkups	Yes	School awareness programs	Adequate Knowledge	Poor knowledge	Moderate	Yes		Yes	Yes	Not sure	No	No		No		Blood donation makes you weak permanently	Occasionally (once or twice a year)	Yes	Yes	No	No	Not accessible	Lack of incentives (e.g., food, certificates)	Neutral	No	Incentives
0704	1002	GND1	EL002	S18	YoS1	RS001	RG001	No		Not interested		Not Sure		Yes		Once a year	No	Yes	Free health checkups	Yes	School awareness programs	Adequate Knowledge	Poor knowledge	Moderate	No	Risk of low blood level.. etc	No	No	No	No	No		No		Not true	Rarely	Yes	No	Not Sure	No	Not accessible	Long waiting times	Very satisfied	Yes	Healthy food
0705	1001	GND1	EL002	S08	YoS3	RS002	RG001	No		Fear of losing too much blood		No	I do no have enough blood to donate	No/Not sure	Fear of losing too much blood		Yes	Yes	Free health checkups	Yes	Healthcare workers	Adequate Knowledge	Adequate knowledge	High	Yes		Yes	Yes	No	No	No		No		Blood donation makes you weak permanently	Frequently (more than twice a year)	Yes	Yes	No	No	Not accessible	Poor hygiene or safety concerns	Neutral	Yes	Education
0706	1001	GND1	EL002	S11	YoS3	RS002	RG001	No		Not interested		No	I am too young to donate blood	Yes		Once a year	Yes	Yes	Free health checkups	Yes	Television/Radio	Adequate Knowledge	Poor knowledge	Moderate	Yes		Yes	Yes	Yes	No	No		No		Not true	Occasionally (once or twice a year)	No	Yes	No	No	Not accessible	Lack of incentives (e.g., food, certificates)	Satisfied	No	Education
0707	1001	GND1	EL002	S13	YoS1	RS002	RG001	No		Not qualified/ eligible		Not Sure		No/Not sure	Not qualified/ eligible		No	No		Yes	Friends/Family	Adequate Knowledge	Poor knowledge	Moderate	Not sure		No	No	Yes	Yes	No		Not sure		Blood donation makes you weak permanently	Frequently (more than twice a year)	Yes	No	No	No	Not accessible	Poor hygiene or safety concerns	Satisfied	Yes	Education
0708	1002	GND2	EL002	S11	YoS3	RS002	RG001	No		Not qualified/ eligible		No	I do no have enough blood to donate	No/Not sure	Not qualified/ eligible		No	No		No		Poor Knowledge	Poor knowledge	Low	Not sure		Yes	No	Not sure	No	No		Not sure		Blood donation makes you weak permanently	Frequently (more than twice a year)	No	Yes	Yes	No	Not accessible	Lack of incentives (e.g., food, certificates)	Neutral	Yes	Provision of incentives
0709	1002	GND1	EL002	S18	YoS1	RS002	RG001	No		Fear of losing too much blood		Not Sure		Yes		Once a year	Yes	Yes	Free health checkups	No		Adequate Knowledge	Poor knowledge	Moderate	Not sure		Not Sure	No	Yes	No	No		No		Not true	Occasionally (once or twice a year)	Yes	Yes	No	No	Not accessible	Unclear communication on dates of events	Neutral	No
0710	1001	GND1	EL002	S11	YoS3	RS002	RG001	No		Health concerns		Not Sure		Yes		Once a year	Yes	Yes	Certificate of blood donation	Yes	School awareness programs	Adequate Knowledge	Poor knowledge	Moderate	Yes		Not Sure	No	Yes	No	No		No		Not true	Occasionally (once or twice a year)	Yes	No	No	No	Not accessible	Long waiting times	Dissatisfied	No
0711	1001	GND1	EL002	S05	YoS1	RS001	RG001	No		Fear of losing too much blood		Yes		Yes		Once a year	No	Yes	Free health checkups	Yes	School awareness programs	Adequate Knowledge	Poor knowledge	Moderate	Yes		Yes	Yes	Yes	No	No		Yes	Blood donation leads to loss of blood	Not true	Rarely	Yes	Yes	No	Yes	Somewhat accessible	Lack of incentives (e.g., food, certificates)	Neutral	Yes	Free healthcare for blood donors
0712	1001	GND1	EL002	S18	YoS1	RS002	RG001	No		Health concerns		Not Sure		Yes		Once a year	No	No		No		Poor Knowledge	Poor knowledge	Low	Yes		Not Sure	No	Not sure	Yes	No		Yes		Blood donation makes you weak permanently	Rarely	No	No	No	No	Not accessible	Long waiting times	Dissatisfied	No
0713	1001	GND1	EL002	S11	YoS3	RS002	RG001	No		Health concerns		Not Sure		Yes		2 times in a year	Yes	Yes	Certificate of blood donation	Yes	School awareness programs	Adequate Knowledge	Poor knowledge	Moderate	Yes		Not Sure	No	Yes	No	No		No		Not true	Occasionally (once or twice a year)	Yes	Yes	No	No	Not accessible	Unclear communication on dates of events	Very satisfied	Yes	Education
0714	1002	GND1	EL002	S08	YoS3	RS002	RG003	No		Fear of needles/pain		Yes		Yes		2 times in a year	Yes	Yes	Free health checkups	Yes	School awareness programs	Adequate Knowledge	Poor knowledge	Moderate	Yes		No	Yes	Not sure	No	No		No		Blood donation makes you weak permanently	Frequently (more than twice a year)	Yes	Yes	No	No	Not accessible	Poor hygiene or safety concerns	Neutral	Yes	Education
0715	1001	GND2	EL002	S11	YoS3	RS002	RG001	No		Fear of losing too much blood		No	I am sick or have a medical condition that prevents me from donating blood	Yes		Once a year	No	Yes	Free health checkups	Yes	School awareness programs	Adequate Knowledge	Poor knowledge	Moderate	No	Risk of infection	No	No	Not sure	Yes	No		No		Blood donation is linked to spiritual beliefs	Rarely	Yes	No	Yes	No	Not accessible	Lack of incentives (e.g., food, certificates)	Very dissatisfied	Yes	Provision of incentives
0716	1001	GND1	EL002	S13	YoS1	RS001	RG001	No		Fear of losing too much blood		No	I do no have enough blood to donate	Yes		2 times in a year	Yes	Yes	Free health checkups	Yes	School awareness programs	Adequate Knowledge	Poor knowledge	Moderate	Yes		Yes	No	No	No	No		No		Blood donation makes you weak permanently	Occasionally (once or twice a year)	Yes	Yes	No	No	Not accessible	Poor hygiene or safety concerns	Very satisfied	No	Education and incentives
0717	1003	GND1	EL002	S05	YoS1	RS001	RG001	No		Not interested		No	I do no have enough blood to donate	Yes		Once a year	Yes	Yes	Free health checkups	No		Adequate Knowledge	Adequate knowledge	High	Not sure		Yes	No	Not sure	Yes	Not sure		Not sure		Blood donation makes you weak permanently	Occasionally (once or twice a year)	No	No	Yes	No	Not accessible	Lack of incentives (e.g., food, certificates)	Very satisfied	Yes	Incentives
0718	1001	GND2	EL002	S13	YoS3	RS002	RG001	No		Lack of knowledge/awareness		No	I do no have enough blood to donate	No/Not sure	Lack of knowledge/awareness		No	Yes	Food	No		Adequate Knowledge	Poor knowledge	Moderate	No	Risk of low blood level.. etc	Not Sure	No	No	Not sure	Not sure		Not sure		Blood donation makes you weak permanently	Rarely	Yes	Yes	No	No	Not accessible	Long waiting times	Neutral	No	I don't know.
0719	1001	GND1	EL002	S08	YoS3	RS002	RG001	No		Fear of losing too much blood		Not Sure		Yes		2 times in a year	Yes	Yes	Free health checkups	Yes	Television/Radio	Adequate Knowledge	Adequate knowledge	High	Yes		Not Sure	Yes	Yes	No	No		No		Blood donation is linked to spiritual beliefs	Occasionally (once or twice a year)	Yes	Yes	No	No	Not accessible	Long waiting times	Satisfied	Yes	Education
0720	1001	GND2	EL002	S11	YoS3	RS002	RG001	No		Health concerns		Not Sure		Yes		2 times in a year	Yes	Yes	Free health checkups	Yes	School awareness programs	Adequate Knowledge	Poor knowledge	Moderate	Not sure		Yes	Yes	Not sure	No	No		Not sure		Not true	Occasionally (once or twice a year)	Yes	Yes	No	No	Somewhat accessible	Poor hygiene or safety concerns	Neutral	No	Education
0721	1001	GND1	EL002	S18	YoS4	RS002	RG001	No		Fear of losing too much blood		No	I am too young to donate blood	No/Not sure	Lack of knowledge/awareness		Yes	Yes	Certificate of blood donation	No		Poor Knowledge	Poor knowledge	Low	Yes		Yes	Yes	No	No	No		No		Blood donation can make a man impotent and a woman barren	Occasionally (once or twice a year)	No	Yes	No	No	Very accessible	Poor hygiene or safety concerns	Very satisfied	No
0722	1002	GND1	EL002	S05	YoS1	RS001	RG001	No		Fear of losing too much blood		Not Sure		No/Not sure	Fear of losing too much blood		No	No		No		Adequate Knowledge	Poor knowledge	Moderate	Not sure		Yes	Yes	Yes	Not sure	Not sure		Not sure		Not true	Occasionally (once or twice a year)	Yes	Yes	Not Sure	No	Not accessible	Long waiting times	Very satisfied	Yes	Incentives
0723	1002	GND2	EL002	S11	YoS3	RS002	RG001	No		Fear of needles/pain		Yes		No/Not sure	Fear of needles/pain		No	No		Yes	School awareness programs	Adequate Knowledge	Poor knowledge	Moderate	Not sure		Yes	Yes	Yes	Not sure	Yes		Yes		Blood donation makes you weak permanently	Frequently (more than twice a year)	Yes	No	Yes	Yes	Very accessible	Long waiting times	Neutral	No	Education and incentives
0724	1001	GND1	EL002	S21	YoS3	RS001	RG001	No		Fear of losing too much blood		Yes		Yes		Once a year	Yes	Yes	Food	Yes	Friends/Family	Adequate Knowledge	Poor knowledge	Moderate	Yes		Yes	No	Yes	No	No		No		Not true	Rarely	Yes	No	No	No	Not accessible	Lack of incentives (e.g., food, certificates)	Very dissatisfied	No	Food
0725	1001	GND1	EL002	S13	YoS1	RS002	RG001	No		Health concerns		Not Sure		Yes		Once a year	No	No		No		Adequate Knowledge	Poor knowledge	Moderate	Yes		Not Sure	No	Not sure	No	No		No		Blood donation makes you weak permanently	Occasionally (once or twice a year)	No	No	Not Sure	No	Somewhat accessible	Unclear communication on dates of events	Very dissatisfied	No	The student must be careful when they are going to donate the blood.
0726	1001	GND2	EL002	S11	YoS3	RS001	RG001	No		Not qualified/ eligible		No	I am too young to donate blood	No/Not sure	Fear of losing too much blood		No	Yes	Free health checkups	Yes	Television/Radio	Adequate Knowledge	Poor knowledge	Moderate	Yes		Yes	No	Yes	No	No		No		Not true	Occasionally (once or twice a year)	No	Yes	Yes	No	Not accessible	Lack of incentives (e.g., food, certificates)	Neutral	Yes	Provision of incentives
0727	1002	GND1	EL002	S18	YoS1	RS002	RG001	No		Fear of needles/pain		Yes		No/Not sure	Fear of needles/pain		Yes	Yes	Certificate of blood donation	Yes	School awareness programs	Adequate Knowledge	Poor knowledge	Moderate	Yes		Yes	Yes	No	No	Yes		Yes		Blood donation makes you weak permanently	Frequently (more than twice a year)	Yes	Yes	Yes	Yes	Very accessible	Long waiting times	Dissatisfied	No
0728	1004	GND1	EL002	S05	YoS1	RS001	RG001	No		Not interested		No	I am too young to donate blood	No/Not sure	Fear of losing too much blood		Yes	Yes	Free health checkups	Yes	Healthcare workers	Adequate Knowledge	Poor knowledge	Moderate	Not sure		Not Sure	No	Yes	No	No		No		Blood donation makes you weak permanently	Occasionally (once or twice a year)	No	Yes	Yes	Yes	Not accessible	Unclear communication on dates of events	Dissatisfied	Yes	Free healthcare for blood donors
0729	1002	GND2	EL002	S08	YoS3	RS002	RG001	No		Fear of losing too much blood		Not Sure		Yes		2 times in a year	Yes	Yes	Free health checkups	Yes	School awareness programs	Adequate Knowledge	Poor knowledge	Moderate	Yes		No	Yes	Yes	No	No		No		Blood donation can make you a dull student	Occasionally (once or twice a year)	Yes	Yes	No	No	Not accessible	Lack of incentives (e.g., food, certificates)	Neutral	No	Free health checkups
0730	1001	GND2	EL002	S13	YoS3	RS002	RG001	No		Health concerns		Not Sure		Yes		3 times in a year	Yes	Yes	Certificate of blood donation	Yes	Healthcare workers	Adequate Knowledge	Poor knowledge	Moderate	Yes		No	Yes	Not sure	Not sure	Not sure		Not sure		Blood donation makes you weak permanently	Frequently (more than twice a year)	No	Yes	Not Sure	Yes	Not accessible	Lack of incentives (e.g., food, certificates)	Satisfied	Yes	Incentives
0731	1001	GND1	EL002	S21	YoS3	RS002	RG001	No		Fear of losing too much blood		Yes		Yes		Once a year	Yes	Yes	Food	Yes	Friends/Family	Adequate Knowledge	Poor knowledge	Moderate	Yes		Yes	Yes	Yes	No	No		No		Not true	Rarely	Yes	No	No	No	Not accessible	Lack of incentives (e.g., food, certificates)	Very dissatisfied	No
0732	1002	GND1	EL002	S05	YoS1	RS001	RG001	No		Health concerns		No	I do no have enough blood to donate	No/Not sure	Health concerns		No	No		Yes	Television/Radio	Adequate Knowledge	Poor knowledge	Moderate	No	Risk of low blood level.. etc	Yes	No	No	No	No		Not sure		Not true	Occasionally (once or twice a year)	Yes	Yes	Yes	No	Somewhat accessible	Unclear communication on dates of events	Neutral	No	Free healthcare for blood donors
0733	1001	GND1	EL002	S08	YoS3	RS002	RG001	No		Health concerns		Yes		No/Not sure	I have never thought about it		Yes	No		Yes	School awareness programs	Adequate Knowledge	Poor knowledge	Moderate	Not sure		Yes	No	No	No	No		No		Blood donation can make you a dull student	Occasionally (once or twice a year)	Yes	Yes	Yes	Yes	Not accessible	Poor hygiene or safety concerns	Satisfied	Yes	Free health checkups
0734	1003	GND1	EL002	S11	YoS3	RS002	RG001	No		Fear of needles/pain		Yes		Yes		Once a year	Yes	No		No		Poor Knowledge	Poor knowledge	Low	Not sure		No	No	No	Yes	No		No		Blood donation is linked to spiritual beliefs	Rarely	Yes	Yes	No	No	Not accessible	Lack of incentives (e.g., food, certificates)	Satisfied	No	Provision of incentives
0735	1001	GND1	EL002	S13	YoS3	RS002	RG001	No		Fear of losing too much blood		No	I am too young to donate blood	Yes		4 times in a year	Yes	Yes	Free health checkups	No		Adequate Knowledge	Poor knowledge	Moderate	Yes		Yes	Yes	No	No	No		No		Blood donation makes you weak permanently	Occasionally (once or twice a year)	Yes	Yes	No	No	Not accessible	Lack of incentives (e.g., food, certificates)	Very dissatisfied	No	By providing students with a well-nourished diet
0736	1001	GND1	EL002	S11	YoS3	RS002	RG001	No		Not qualified/ eligible		Not Sure		Yes		Once a year	Yes	Yes	Certificate of blood donation	Yes	School awareness programs	Adequate Knowledge	Poor knowledge	Moderate	Yes		No	No	Not sure	Not sure	No		Not sure		Blood donation makes you weak permanently	Occasionally (once or twice a year)	No	Yes	Not Sure	No	Somewhat accessible	Unclear communication on dates of events	Very satisfied	Yes	Education
0737	1001	GND1	EL002	S18	YoS1	RS002	RG001	No		Fear of needles/pain		Not Sure		No/Not sure	Fear of needles/pain		No	No		No		Adequate Knowledge	Poor knowledge	Moderate	Yes		Yes	Yes	Not sure	No	Not sure		Not sure		Blood donation makes you weak permanently	Rarely	No	No	Yes	Yes	Not accessible	Long waiting times	Dissatisfied	No
0738	1001	GND1	EL002	S05	YoS3	RS001	RG001	No		Fear of losing too much blood		Not Sure		Yes		Once a year	Yes	Yes	Free health checkups	No		Adequate Knowledge	Poor knowledge	Moderate	Yes		No	No	Yes	Yes	No		No		Blood donation makes you weak permanently	Occasionally (once or twice a year)	Yes	Yes	Yes	No	Not accessible	Poor hygiene or safety concerns	Satisfied	Yes	Education
0739	1001	GND2	EL002	S21	YoS3	RS001	RG003	No		Not interested		Not Sure		Yes		Once a year	Yes	Yes	Free health checkups	Yes	Social media	Adequate Knowledge	Poor knowledge	Moderate	No	Risk of infection	Yes	No	Not sure	Not sure	No		No		Not true	Occasionally (once or twice a year)	Yes	Yes	No	Yes	Not accessible	Poor hygiene or safety concerns	Satisfied	No	Food
0740	1001	GND1	EL002	S11	YoS3	RS002	RG001	No		Not interested		Not Sure		No/Not sure	I have never thought about it		Yes	No		Yes	School awareness programs	Adequate Knowledge	Poor knowledge	Moderate	Yes		Yes	No	Not sure	No	Not sure		Not sure		Not true	Frequently (more than twice a year)	Yes	Yes	No	No	Not accessible	Poor hygiene or safety concerns	Neutral	No	Provision of incentives
0741	1001	GND1	EL002	S08	YoS3	RS002	RG001	No		Health concerns		No	I do no have enough blood to donate	No/Not sure	Fear of losing too much blood		No	Yes	Free health checkups	Yes	Television/Radio	Adequate Knowledge	Poor knowledge	Moderate	No	Risk of infection	No	Yes	Yes	Not sure	No		Not sure		Blood donation makes you weak permanently	Occasionally (once or twice a year)	Yes	Yes	Yes	Yes	Not accessible	Lack of incentives (e.g., food, certificates)	Very dissatisfied	Yes
0742	1001	GND1	EL002	S09	YoS3	RS002	RG001	No		Not qualified/ eligible		No	I am too young to donate blood	Yes		Once a year	Yes	Yes	Free health checkups	Yes	Healthcare workers	Adequate Knowledge	Poor knowledge	Moderate	Yes		No	Yes	No	No	No		Yes	it is very risky	Blood donation makes you weak permanently	Occasionally (once or twice a year)	No	No	Yes	No	Very accessible	Unclear communication on dates of events	Dissatisfied	No	it helps to prevent loss of life and to help one another in the hospitals. it must be study and inform in the community
0743	1001	GND1	EL002	S18	YoS1	RS002	RG001	No		Not interested		Yes		Yes		Once a year	No	No		No		Adequate Knowledge	Poor knowledge	Moderate	Yes		Yes	Yes	No	No	No		No		Not true	Occasionally (once or twice a year)	Yes	No	No	No	Not accessible	Long waiting times	Dissatisfied	No
0744	1001	GND1	EL002	S13	YoS3	RS002	RG001	No		Fear of losing too much blood		Not Sure		No/Not sure	I have never thought about it		Yes	No		No		Poor Knowledge	Poor knowledge	Low	Not sure		No	Yes	Not sure	No	No		Yes	Loss of blood	Blood donation makes you weak permanently	Occasionally (once or twice a year)	No	No	Not Sure	No	Not accessible	Poor hygiene or safety concerns	Very satisfied	No	Education
0745	1001	GND1	EL002	S11	YoS3	RS001	RG001	No		Religious or cultural beliefs		Yes		Yes		2 times in a year	Yes	Yes	Free health checkups	No		Adequate Knowledge	Poor knowledge	Moderate	Yes		Yes	Yes	Yes	Yes	No		No		Blood donation reduces life expectancy (can make you die early)	Rarely	No	No	No	No	Not accessible	Long waiting times	Dissatisfied	No
0746	1001	GND1	EL002	S08	YoS3	RS002	RG001	No		Fear of losing too much blood		No	I do no have enough blood to donate	No/Not sure	Fear of losing too much blood		Yes	No		Yes	School awareness programs	Adequate Knowledge	Adequate knowledge	High	Yes		Yes	No	Yes	No	No		No		Blood donation can make you a dull student	Occasionally (once or twice a year)	Yes	Yes	Not Sure	No	Not accessible	Poor hygiene or safety concerns	Satisfied	No	Free health checkups
0747	1001	GND1	EL002	S11	YoS1	RS002	RG001	Yes	Twice		To help save lives	Yes		Yes		4 times in a year	Yes	Yes	Free health checkups	Yes	Television/Radio	Adequate Knowledge	Poor knowledge	Moderate	Yes		Yes	Yes	No	No	Not sure		Not sure		Blood donation makes you weak permanently	Frequently (more than twice a year)	Yes	Yes	Not Sure	No	Not accessible	Lack of incentives (e.g., food, certificates)	Very satisfied	No
0748	1001	GND2	EL002	S21	YoS3	RS002	RG001	No		Fear of needles/pain		No	I do no have enough blood to donate	Yes		2 times in a year	No	Yes	Free health checkups	Yes	School awareness programs	Adequate Knowledge	Poor knowledge	Moderate	No	Risk of low blood level.. etc	Yes	No	Yes	No	Not sure		Not sure		Blood donation makes you weak permanently	Occasionally (once or twice a year)	No	Yes	Not Sure	No	Somewhat accessible	Long waiting times	Satisfied	Yes
0749	1001	GND1	EL002	S05	YoS1	RS001	RG001	No		Fear of losing too much blood		No	I am too young to donate blood	No/Not sure	Not qualified/ eligible		No	No		No		Adequate Knowledge	Poor knowledge	Moderate	Yes		No	No	Not sure	Yes	No		No		Not true	Occasionally (once or twice a year)	No	No	No	No	Not accessible	Poor hygiene or safety concerns	Very dissatisfied	Yes	Education
0750	1001	GND1	EL002	S18	YoS1	RS002	RG001	No		Fear of needles/pain		No	I do no have enough blood to donate	Yes		Once a year	Yes	Yes	Free health checkups	No		Adequate Knowledge	Poor knowledge	Moderate	Not sure		Not Sure	No	Not sure	Not sure	Not sure		Not sure		Not true	Rarely	No	No	Not Sure	No	Not accessible	Long waiting times	Neutral	No
0751	1001	GND1	EL002	S11	YoS1	RS002	RG003	No		Fear of losing too much blood		Not Sure		No/Not sure	Fear of losing too much blood		No	No		Yes	School awareness programs	Adequate Knowledge	Adequate knowledge	High	Not sure		Yes	Yes	No	No	No		No		Blood donation makes you weak permanently	Frequently (more than twice a year)	Yes	Yes	Yes	Yes	Not accessible	Lack of incentives (e.g., food, certificates)	Neutral	No
0752	1001	GND1	EL002	S11	YoS3	RS002	RG001	No		Not qualified/ eligible		No	I am too young to donate blood	Yes		Once a year	Yes	Yes	Free health checkups	Yes	School awareness programs	Adequate Knowledge	Poor knowledge	Moderate	Yes		Yes	No	Yes	No	No		No		Not true	Occasionally (once or twice a year)	Yes	Yes	No	No	Not accessible	Inconvenient location	Satisfied	Yes	Education
0753	1001	GND2	EL002	S21	YoS3	RS002	RG001	No		Health concerns		Not Sure		Yes		2 times in a year	Yes	Yes	Free health checkups	Yes	Television/Radio	Adequate Knowledge	Poor knowledge	Moderate	Yes		Yes	Yes	Not sure	No	No		No		Not true	Occasionally (once or twice a year)	Yes	Yes	No	No	Somewhat accessible	Poor hygiene or safety concerns	Neutral	Yes
0754	1003	GND2	EL002	S05	YoS1	RS001	RG001	Yes	Once		To help save lives	Yes		No/Not sure	Fear of losing too much blood		No	No		Yes	Social media	Poor Knowledge	Poor knowledge	Low	No	Risk of low blood level.. etc	No	Yes	Yes	No	No		Not sure		Blood donation makes you weak permanently	Occasionally (once or twice a year)	Yes	No	Yes	No	Not accessible	Long waiting times	Dissatisfied	Yes	Nothing
0755	1001	GND1	EL002	S11	YoS3	RS002	RG001	No		Not interested		Not Sure		No/Not sure	I have never thought about it		Yes	Yes	Certificate of blood donation	No		Adequate Knowledge	Poor knowledge	Moderate	Yes		Not Sure	Yes	Not sure	No	No		No		Blood donation reduces life expectancy (can make you die early)	Occasionally (once or twice a year)	Yes	Yes	Yes	No	Somewhat accessible	Long waiting times	Neutral	No	Education
0756	1001	GND2	EL002	S09	YoS3	RS002	RG001	No		Not interested		Not Sure		No/Not sure	I have never thought about it		Yes	Yes	Free health checkups	No		Adequate Knowledge	Poor knowledge	Moderate	Yes		No	Yes	Not sure	No	No		Yes		Not true	Occasionally (once or twice a year)	No	Yes	Yes	Yes	Very accessible	Unclear communication on dates of events	Neutral	No	They should educate us on the positive side when donating blood
0757	1001	GND1	EL002	S08	YoS3	RS002	RG001	No		Fear of needles/pain		No	I am too young to donate blood	No/Not sure	Fear of needles/pain		Yes	Yes	Free health checkups	Yes	School awareness programs	Adequate Knowledge	Adequate knowledge	High	Yes		Yes	Yes	No	No	No		No		Not true	Frequently (more than twice a year)	Yes	Yes	Yes	No	Not accessible	Long waiting times	Satisfied	No	Education
0758	1002	GND2	EL002	S18	YoS1	RS002	RG001	No		Fear of needles/pain		No	I do no have enough blood to donate	Yes		2 times in a year	No	Yes	Free health checkups	Yes	School awareness programs	Adequate Knowledge	Poor knowledge	Moderate	Yes		Yes	No	Yes	No	No		Yes		Not true	Rarely	Yes	No	Yes	No	Not accessible	Long waiting times	Neutral	Yes
0759	1002	GND1	EL002	S11	YoS3	RS002	RG001	No		Health concerns		No	I do no have enough blood to donate	No/Not sure	Fear of losing too much blood		Yes	Yes	Certificate of blood donation	Yes	Friends/Family	Adequate Knowledge	Adequate knowledge	High	Yes		Yes	No	Yes	Yes	No		No		Not true	Occasionally (once or twice a year)	Yes	Yes	No	No	Not accessible	Long waiting times	Satisfied	Yes
0760	1003	GND2	EL002	S21	YoS3	RS002	RG001	Yes	Once		To help save lives	Yes		No/Not sure	Fear of losing too much blood		Yes	Yes	Certificate of blood donation	Yes	School awareness programs	Adequate Knowledge	Adequate knowledge	High	Not sure		No	No	Yes	No	No		Not sure		Not true	Occasionally (once or twice a year)	No	Yes	Not Sure	No	Not accessible	Poor hygiene or safety concerns	Neutral	Yes	Educating
0761	1001	GND1	EL002	S13	YoS3	RS002	RG001	No		Not interested		Not Sure		No/Not sure	I have never thought about it		No	No		No		Adequate Knowledge	Poor knowledge	Moderate	Not sure		Not Sure	No	Not sure	No	No		Yes	Risk of infection.	Blood donation reduces life expectancy (can make you die early)	Occasionally (once or twice a year)	No	Yes	Yes	No	Not accessible	Poor hygiene or safety concerns	Neutral	No	Education
0762	1001	GND1	EL002	S05	YoS1	RS002	RG001	No		Not interested		Not Sure		No/Not sure	I have never thought about it		Yes	Yes	Certificate of blood donation	No		Adequate Knowledge	Adequate knowledge	High	Not sure		Yes	Yes	Yes	No	No		Yes		Blood donation is linked to spiritual beliefs	Occasionally (once or twice a year)	Yes	Yes	Not Sure	No	Not accessible	Inconvenient location	Neutral	Yes	Free healthcare for blood donors
0763	1002	GND1	EL002	S13	YoS1	RS002	RG001	No		Not qualified/ eligible		No	I do no have enough blood to donate	Yes		Once a year	No	Yes	Free health checkups	Yes	Television/Radio	Adequate Knowledge	Poor knowledge	Moderate	No	Risk of infection	No	No	Yes	No	No		No		Blood donation can make you a dull student	Occasionally (once or twice a year)	Yes	Yes	Not Sure	No	Not accessible	Unclear communication on dates of events	Neutral	Yes	By educating us to know the benefits and maybe if they are dangers associated with donating blood.
0764	1003	GND2	EL002	S08	YoS3	RS002	RG001	No		Not interested		No	I am too young to donate blood	No/Not sure	I have never thought about it		No	Yes	Food	No		Adequate Knowledge	Adequate knowledge	High	Not sure		Yes	Yes	Not sure	No	No		Yes	Blood sold for ritual purposes	Blood donation is linked to spiritual beliefs	Rarely	No	Yes	Yes	No	Somewhat accessible	Lack of incentives (e.g., food, certificates)	Neutral	No	Provision of incentives
0765	1003	GND1	EL002	S18	YoS1	RS002	RG001	No		Not interested		No	I do no have enough blood to donate	Yes		Once a year	No	No		No		Adequate Knowledge	Poor knowledge	Moderate	Yes		Yes	Yes	No	Yes	No		No		Blood donation makes you weak permanently	Rarely	No	Yes	No	No	Somewhat accessible	Inconvenient location	Satisfied	No
0766	1001	GND1	EL002	S11	YoS3	RS002	RG001	No		Not qualified/ eligible		No	I am too young to donate blood	Yes		2 times in a year	Yes	Yes	Free health checkups	Yes	Healthcare workers	Adequate Knowledge	Adequate knowledge	High	Yes		Yes	Yes	Yes	No	Not sure		Not sure		Not true	Occasionally (once or twice a year)	Yes	Yes	No	No	Not accessible	Long waiting times	Satisfied	Yes	Provision of incentives
0767	1001	GND1	EL002	S08	YoS3	RS001	RG001	No		Not qualified/ eligible		No	I do no have enough blood to donate	Yes		2 times in a year	Yes	Yes	Free health checkups	Yes	Social media	Adequate Knowledge	Poor knowledge	Moderate	Not sure		No	No	Yes	No	No		No		Blood donation reduces life expectancy (can make you die early)	Occasionally (once or twice a year)	Yes	Yes	No	No	Not accessible	Poor hygiene or safety concerns	Satisfied	Yes	Education
0768	1003	GND1	EL002	S13	YoS1	RS002	RG001	No		Health concerns		Yes		Yes		Once a year	Yes	Yes	Certificate of blood donation	Yes	Friends/Family	Poor Knowledge	Poor knowledge	Low	No	Risk of infection	No	Yes	Not sure	Not sure	No		Not sure		Blood donation makes you weak permanently	Rarely	Yes	Yes	Not Sure	No	Not accessible	Lack of incentives (e.g., food, certificates)	Satisfied	Yes	Educating students.
0769	1001	GND2	EL002	S21	YoS3	RS001	RG001	No		Health concerns		Not Sure		Yes		Once a year	Yes	Yes	Free health checkups	No		Adequate Knowledge	Adequate knowledge	High	Yes		Not Sure	Not sure	Yes	No	Yes		Not sure		Not true	Rarely	No	No	No	No	Not accessible	Long waiting times	Dissatisfied	No
0770	1002	GND1	EL002	S11	YoS3	RS002	RG001	No		Not qualified/ eligible		Not Sure		Yes		Once a year	Yes	Yes	Free health checkups	Yes	School awareness programs	Adequate Knowledge	Poor knowledge	Moderate	Not sure		Yes	No	Not sure	No	Not sure		Not sure		Blood donation can make you a dull student	Occasionally (once or twice a year)	Yes	No	Yes	No	Somewhat accessible	Long waiting times	Satisfied	Yes	Education
0771	1002	GND1	EL002	S18	YoS1	RS002	RG001	No		Health concerns		Not Sure		No/Not sure	Fear of losing too much blood		Yes	Yes	Free health checkups	Yes	School awareness programs	Adequate Knowledge	Poor knowledge	Moderate	Yes		Yes	Yes	Yes	Not sure	No		Yes		Blood donation can make a man impotent and a woman barren	Rarely	No	Yes	No	No	Not accessible	Lack of incentives (e.g., food, certificates)	Very dissatisfied	No
0772	1001	GND2	EL002	S05	YoS4	RS001	RG001	No		Lack of knowledge/awareness		No	I do no have enough blood to donate	Yes		Once a year	Yes	Yes	Free health checkups	Yes	Friends/Family	Adequate Knowledge	Poor knowledge	Moderate	Yes		Yes	Yes	Not sure	No	No		No		Blood donation can make you a dull student	Occasionally (once or twice a year)	Yes	No	Yes	No	Not accessible	Long waiting times	Neutral	No	Incentives
0773	1003	GND1	EL002	S11	YoS3	RS002	RG001	No		Fear of losing too much blood		Not Sure		No/Not sure	I have never thought about it		No	Yes	Free health checkups	No		Poor Knowledge	Poor knowledge	Low	Not sure		No	No	No	Yes	Not sure		No		Not true	Rarely	No	No	No	No	Not accessible	Long waiting times	Neutral	Not sure
0774	1001	GND1	EL002	S13	YoS3	RS001	RG001	No		Not interested		Not Sure		Yes		Once a year	Yes	Yes	Free health checkups	Yes	Television/Radio	Adequate Knowledge	Adequate knowledge	High	Not sure		Yes	No	No	Not sure	Not sure		Not sure		Blood donation can make you a dull student	Occasionally (once or twice a year)	No	No	No	No	Not accessible	Poor hygiene or safety concerns	Satisfied	Yes	Social support
0775	1001	GND1	EL002	S08	YoS3	RS002	RG001	No		Fear of needles/pain		Not Sure		Yes		Once a year	Yes	Yes	Free health checkups	Yes	School awareness programs	Adequate Knowledge	Poor knowledge	Moderate	Not sure		No	Yes	Yes	No	No		Yes	Low blood level	Blood donation reduces life expectancy (can make you die early)	Frequently (more than twice a year)	Yes	Yes	Yes	No	Not accessible	Poor hygiene or safety concerns	Neutral	Yes	Provision of incentives and free health checkups
0776	1001	GND2	EL002	S09	YoS3	RS002	RG001	No		Not interested		Yes		Yes		2 times in a year	Yes	Yes	Certificate of blood donation	No		Adequate Knowledge	Poor knowledge	Moderate	Yes		No	No	No	No	No		Not sure		Blood donation can make you a dull student	Rarely	No	No	No	No	Not accessible	Lack of incentives (e.g., food, certificates)	Satisfied	No	They have to educate the students on how blood donation is done
0777	1001	GND1	EL002	S11	YoS3	RS002	RG001	No		Not qualified/ eligible		Not Sure		Yes		Once a year	Yes	Yes	Certificate of blood donation	Yes	Social media	Adequate Knowledge	Poor knowledge	Moderate	No	Risk of infection	Yes	Yes	Yes	Yes	No		No		Blood donation makes you weak permanently	Occasionally (once or twice a year)	No	Yes	Yes	No	Not accessible	Lack of incentives (e.g., food, certificates)	Satisfied	No	Provision of incentives
0778	1001	GND1	EL002	S08	YoS3	RS002	RG001	No		Fear of needles/pain		Not Sure		Yes		2 times in a year	Yes	Yes	Free health checkups	Yes	Television/Radio	Adequate Knowledge	Poor knowledge	Moderate	Not sure		No	Yes	Yes	No	No		Not sure		Not true	Occasionally (once or twice a year)	Yes	Yes	No	No	Somewhat accessible	Long waiting times	Neutral	Yes	Education
0779	1001	GND1	EL002	S11	YoS3	RS002	RG001	No		Not qualified/ eligible		Not Sure		Yes		Once a year	Yes	Yes	Certificate of blood donation	Yes	Social media	Adequate Knowledge	Poor knowledge	Moderate	Yes		Yes	Yes	Yes	Yes	No		No		Blood donation makes you weak permanently	Occasionally (once or twice a year)	No	Yes	Yes	No	Not accessible	Lack of incentives (e.g., food, certificates)	Satisfied	No	Provision of incentives
0780	1001	GND2	EL002	S21	YoS4	RS002	RG003	No		Fear of losing too much blood		Not Sure		No/Not sure	Not qualified/ eligible		Yes	No		Yes	Healthcare workers	Poor Knowledge	Poor knowledge	Low	Not sure		No	Yes	No	No	Not sure		No		Not true	Rarely	No	No	No	No	Not accessible	Long waiting times	Dissatisfied	No
0781	1001	GND1	EL002	S13	YoS1	RS002	RG001	No		Fear of needles/pain		No	I am sick or have a medical condition that prevents me from donating blood	Yes		Once a year	No	No		No		Adequate Knowledge	Poor knowledge	Moderate	Yes		No	No	No	No	No		No		Blood donation makes you weak permanently	Rarely	Yes	Yes	No	No	Not accessible	Long waiting times	Very dissatisfied	No	You need to encourage student more on the donation of blood because some student think if they does,they will die
0782	1001	GND2	EL002	S08	YoS3	RS002	RG001	No		Health concerns		Yes		No/Not sure	Health concerns		Yes	No		Yes	School awareness programs	Adequate Knowledge	Poor knowledge	Moderate	Yes		Yes	Yes	Not sure	No	No		Not sure		Not true	Occasionally (once or twice a year)	Yes	Yes	Not Sure	No	Not accessible	Long waiting times	Very satisfied	No	Education
0783	1002	GND1	EL002	S11	YoS3	RS002	RG001	No		Health concerns		No	I do no have enough blood to donate	No/Not sure	Health concerns		No	No		Yes	School awareness programs	Poor Knowledge	Poor knowledge	Low	Not sure		No	No	No	Yes	No		Yes		Blood donation makes you weak permanently	Frequently (more than twice a year)	Yes	Yes	Yes	No	Very accessible	Poor hygiene or safety concerns	Very satisfied	No
0784	1002	GND1	EL002	S18	YoS1	RS002	RG001	No		Fear of losing too much blood		No	I am too young to donate blood	No/Not sure	Fear of losing too much blood		No	Yes	Free health checkups	No		Adequate Knowledge	Poor knowledge	Moderate	Yes		Not Sure	Not sure	No	No	No		Yes		Blood donation makes you weak permanently	Occasionally (once or twice a year)	Yes	Yes	Yes	No	Very accessible	Poor hygiene or safety concerns	Dissatisfied	Yes	Education
0785	1001	GND2	EL002	S09	YoS3	RS002	RG001	No		Not interested		No	I am too young to donate blood	No/Not sure	Health concerns		Yes	No		Yes	Healthcare workers	Adequate Knowledge	Poor knowledge	Moderate	Not sure		Yes	Yes	Yes	Not sure	No		No		Not true	Occasionally (once or twice a year)	No	Yes	Not Sure	No	Not accessible	Poor hygiene or safety concerns	Neutral	No	Education on blood donation and give out incentives
0786	1001	GND1	EL002	S11	YoS3	RS002	RG001	No		Not interested		Not Sure		No/Not sure	Fear of losing too much blood		Yes	No		Yes	Social media	Adequate Knowledge	Poor knowledge	Moderate	Not sure		Yes	No	Yes	No	Not sure		Not sure		Not true	Occasionally (once or twice a year)	Yes	Yes	No	No	Not accessible	Long waiting times	Dissatisfied	No
0787	1002	GND1	EL002	S13	YoS1	RS002	RG001	No		Fear of losing too much blood		Not Sure		No/Not sure	I have never thought about it		Yes	Yes	Free health checkups	Yes	School awareness programs	Adequate Knowledge	Adequate knowledge	High	Yes		Yes	No	No	No	No		No		Blood donation makes you weak permanently	Occasionally (once or twice a year)	Yes	No	No	No	Not accessible	Lack of incentives (e.g., food, certificates)	Very satisfied	No	Education
0788	1001	GND2	EL002	S08	YoS3	RS002	RG001	Yes	Once		To help save lives	Yes		Yes		2 times in a year	Yes	Yes	Free health checkups	Yes	School awareness programs	Adequate Knowledge	Poor knowledge	Moderate	No	Risk of infection	Yes	No	Yes	No	No		No		Blood donation makes you weak permanently	Occasionally (once or twice a year)	Yes	Yes	Not Sure	Yes	Somewhat accessible	Long waiting times	Satisfied	Yes	Provision of incentives
0789	1001	GND1	EL002	S05	YoS3	RS001	RG001	Yes	Once		To help save lives	No	I am too young to donate blood	No/Not sure	Fear of losing too much blood		No	Yes	Free health checkups	Yes	Television/Radio	Adequate Knowledge	Poor knowledge	Moderate	Yes		No	Yes	Yes	No	Yes		Not sure		Not true	Occasionally (once or twice a year)	Yes	Yes	Yes	No	Not accessible	Lack of incentives (e.g., food, certificates)	Very satisfied	No
0790	1001	GND1	EL002	S23	YoS3	RS002	RG003	No		Fear of needles/pain		No	I am too young to donate blood	Yes		Once a year	Yes	Yes	Free health checkups	Yes	Friends/Family	Adequate Knowledge	Poor knowledge	Moderate	Yes		Yes	Yes	Yes	Not sure	Not sure		Not sure		Blood donation is linked to spiritual beliefs	Occasionally (once or twice a year)	No	Yes	Not Sure	No	Not accessible	Poor hygiene or safety concerns	Very satisfied	No	Encouragement
0791	1001	GND2	EL002	S21	YoS3	RS002	RG001	No		Not interested		Not Sure		Yes		4 times in a year	Yes	Yes	Free health checkups	No		Poor Knowledge	Poor knowledge	Low	Not sure		No	No	No	Yes	Not sure		No		Not true	Rarely	No	No	No	No	Not accessible	Lack of incentives (e.g., food, certificates)	Dissatisfied	No	Education
0792	1001	GND2	EL002	S11	YoS3	RS001	RG001	No		Not interested		No	I am too young to donate blood	No/Not sure	Not qualified/ eligible		No	No		No		Adequate Knowledge	Poor knowledge	Moderate	No	Risk of infection	No	No	Yes	Yes	No		No		Blood donation makes you weak permanently	Occasionally (once or twice a year)	Yes	Yes	Not Sure	No	Somewhat accessible	Unclear communication on dates of events	Neutral	No
0793	1001	GND1	EL002	S08	YoS3	RS002	RG001	No		Not interested		Not Sure		Yes		4 times in a year	No	No		Yes	Television/Radio	Adequate Knowledge	Poor knowledge	Moderate	Yes		No	No	No	No	No		No		Blood donation makes you weak permanently	Occasionally (once or twice a year)	Yes	Yes	Yes	Yes	Very accessible	Poor hygiene or safety concerns	Satisfied	No	Effective use of donor cards
0794	1002	GND1	EL002	S18	YoS1	RS002	RG001	No		Fear of needles/pain		Not Sure		Yes		Once a year	No	Yes	Free health checkups	Yes	School awareness programs	Adequate Knowledge	Poor knowledge	Moderate	Not sure		Not Sure	Yes	Not sure	Not sure	No		No		Blood donation makes you weak permanently	Occasionally (once or twice a year)	Yes	Yes	Yes	Yes	Not accessible	Long waiting times	Very satisfied	Yes
0795	1002	GND2	EL002	S05	YoS3	RS001	RG003	No		Fear of losing too much blood		No	I am sick or have a medical condition that prevents me from donating blood	Yes		Once a year	Yes	Yes	Free health checkups	No		Adequate Knowledge	Poor knowledge	Moderate	Not sure		No	No	Yes	No	No		Not sure		Blood donation can make you a dull student	Frequently (more than twice a year)	No	No	Yes	Yes	Not accessible	Long waiting times	Satisfied	Yes	Education
0796	1001	GND1	EL002	S11	YoS3	RS001	RG001	No		Not qualified/ eligible		Not Sure		Yes		Once a year	No	Yes	Free health checkups	No		Poor Knowledge	Poor knowledge	Low	Not sure		No	No	No	Yes	Not sure		No		Not true	Rarely	No	No	No	No	Not accessible	Lack of incentives (e.g., food, certificates)	Very satisfied	Yes
0797	1003	GND1	EL002	S08	YoS3	RS002	RG001	No		Health concerns		Not Sure		No/Not sure	I have never thought about it		No	No		Yes	School awareness programs	Adequate Knowledge	Adequate knowledge	High	Yes		Yes	No	Yes	No	No		No		Blood donation can make you a dull student	Occasionally (once or twice a year)	Yes	Yes	Not Sure	No	Somewhat accessible	Unclear communication on dates of events	Neutral	Yes	Provision of incentives
0798	1002	GND2	EL002	S11	YoS3	RS002	RG001	No		Fear of needles/pain		Not Sure		Yes		4 times in a year	Yes	Yes	Free health checkups	Yes	School awareness programs	Adequate Knowledge	Poor knowledge	Moderate	Yes		Yes	Yes	Yes	No	No		No		Not true	Frequently (more than twice a year)	Yes	Yes	No	No	Very accessible	Lack of incentives (e.g., food, certificates)	Neutral	Yes	Education
0799	1001	GND2	EL002	S23	YoS3	RS002	RG001	No		Fear of needles/pain		Not Sure		No/Not sure	Fear of needles/pain		No	No		Yes	School awareness programs	Poor Knowledge	Poor knowledge	Low	Yes		Not Sure	No	Yes	No	Yes		No		Blood donation reduces life expectancy (can make you die early)	Occasionally (once or twice a year)	No	No	Not Sure	Yes	Somewhat accessible	Poor hygiene or safety concerns	Very dissatisfied	Yes	No idea
0800	1002	GND1	EL002	S13	YoS1	RS002	RG001	No		Health concerns		Not Sure		No/Not sure	Fear of needles/pain		No	Yes	Free health checkups	Yes	School awareness programs	Adequate Knowledge	Poor knowledge	Moderate	Yes		Not Sure	No	Yes	No	No		No		Not true	Occasionally (once or twice a year)	Yes	Yes	Not Sure	No	Not accessible	Long waiting times	Neutral	Yes	Teaching them the positive effect on donating blood and also supporting them with free health screening at least twice in every year to encourage them
0801	1004	GND2	EL002	S18	YoS1	RS001	RG001	No		Fear of needles/pain		No	I do no have enough blood to donate	No/Not sure	Health concerns		No	No		No		Adequate Knowledge	Poor knowledge	Moderate	No	Risk of infection	No	No	No	No	No		No		Blood donation is linked to spiritual beliefs	Frequently (more than twice a year)	No	No	No	No	Not accessible	Long waiting times	Very satisfied	No
0802	1001	GND1	EL002	S11	YoS3	RS002	RG001	No		Not qualified/ eligible		No	I am too young to donate blood	Yes		Once a year	Yes	Yes	Free health checkups	No		Poor Knowledge	Poor knowledge	Low	Yes		Yes	Yes	Yes	No	No		No		Blood donation reduces life expectancy (can make you die early)	Rarely	Yes	Yes	Not Sure	No	Not accessible	Inconvenient location	Satisfied	Yes	Education
0803	1001	GND2	EL002	S05	YoS3	RS001	RG001	No		Not interested		No	I am sick or have a medical condition that prevents me from donating blood	No/Not sure	Fear of losing too much blood		No	No		Yes	Healthcare workers	Adequate Knowledge	Poor knowledge	Moderate	Not sure		Not Sure	Yes	Not sure	Not sure	Not sure		Not sure		Blood donation makes you weak permanently	Occasionally (once or twice a year)	Yes	Yes	Not Sure	No	Not accessible	Poor hygiene or safety concerns	Neutral	Yes	Education
0804	1001	GND1	EL002	S11	YoS3	RS002	RG001	No		Fear of needles/pain		No	I am too young to donate blood	Yes		Once a year	No	Yes	Certificate of blood donation	Yes	School awareness programs	Adequate Knowledge	Poor knowledge	Moderate	Yes		Yes	No	Not sure	No	Yes		No		Not true	Rarely	No	No	No	No	Not accessible	Lack of incentives (e.g., food, certificates)	Dissatisfied	No
0805	1002	GND1	EL002	S13	YoS3	RS002	RG003	No		Fear of losing too much blood		No	I do no have enough blood to donate	No/Not sure	Fear of needles/pain		Yes	Yes	Free health checkups	Yes	School awareness programs	Poor Knowledge	Poor knowledge	Low	Yes		Yes	Yes	No	Yes	Yes		No		Blood donation makes you weak permanently	Frequently (more than twice a year)	No	No	No	No	Very accessible	Lack of incentives (e.g., food, certificates)	Satisfied	No
0806	1002	GND1	EL002	S11	YoS3	RS002	RG001	No		Health concerns		Not Sure		No/Not sure	I have never thought about it		No	No		Yes	School awareness programs	Adequate Knowledge	Poor knowledge	Moderate	Not sure		Yes	Yes	Yes	No	No		No		Blood donation can make you a dull student	Occasionally (once or twice a year)	Yes	Yes	No	No	Somewhat accessible	Long waiting times	Dissatisfied	Yes	Provision of incentives
0807	1001	GND1	EL002	S18	YoS1	RS002	RG001	No		Fear of needles/pain		Not Sure		Yes		Once a year	Yes	No		No		Poor Knowledge	Poor knowledge	Low	Not sure		No	No	No	Yes	No		Yes		Not true	Occasionally (once or twice a year)	No	No	No	No	Somewhat accessible	Long waiting times	Neutral	Yes	Education
0808	1003	GND1	EL002	S13	YoS1	RS001	RG001	Yes	Once		To help save lives	Yes		Yes		Once a year	Yes	Yes	Free health checkups	Yes	Television/Radio	Adequate Knowledge	Poor knowledge	Moderate	Not sure		No	No	Yes	No	No		No		Not true	Rarely	No	No	No	No	Very accessible	Lack of incentives (e.g., food, certificates)	Satisfied	Yes	Provision of blood tonic ms and some food items that can replace the blood donated to other people
0809	1001	GND1	EL002	S13	YoS3	RS002	RG001	No		Not interested		No	I am too young to donate blood	No/Not sure	I have never thought about it		No	No		No		Poor Knowledge	Poor knowledge	Low	No	Risk of infection	No	No	No	No	Not sure		Not sure		Not true	Rarely	No	Yes	Not Sure	No	Not accessible	Poor hygiene or safety concerns	Dissatisfied	No
0810	1001	GND2	EL002	S23	YoS3	RS002	RG001	No		Not interested		No	I do no have enough blood to donate	No/Not sure	Health concerns		No	No		No		Poor Knowledge	Poor knowledge	Low	Not sure		Not Sure	No	Not sure	Not sure	Not sure		Not sure		Blood donation makes you weak permanently	Rarely	No	No	Not Sure	Yes	Somewhat accessible	Poor hygiene or safety concerns	Very dissatisfied	Yes
0811	1001	GND2	EL002	S11	YoS3	RS002	RG001	No		Not qualified/ eligible		No	I am too young to donate blood	Yes		Once a year	Yes	Yes	Free health checkups	Yes	School awareness programs	Adequate Knowledge	Poor knowledge	Moderate	Yes		No	Yes	No	No	No		No		Blood donation makes you weak permanently	Occasionally (once or twice a year)	Yes	Yes	No	No	Not accessible	Poor hygiene or safety concerns	Satisfied	Yes
0812	1002	GND1	EL002	S13	YoS1	RS002	RG001	No		Not qualified/ eligible		Not Sure		No/Not sure	Health concerns		No	No		Yes	Television/Radio	Adequate Knowledge	Poor knowledge	Moderate	Yes		No	No	No	No	No		No		Blood donation makes you weak permanently	Occasionally (once or twice a year)	No	No	No	No	Somewhat accessible	Unclear communication on dates of events	Neutral	Yes	We need more information on blood donation and the help to the person
0813	1001	GND2	EL002	S05	YoS3	RS001	RG001	No		Fear of needles/pain		Yes		No/Not sure	Fear of needles/pain		No	Yes	Money	Yes	Television/Radio	Adequate Knowledge	Poor knowledge	Moderate	No	Risk of infection	Yes	Yes	Yes	No	Yes		Yes		Blood donation makes you weak permanently	Occasionally (once or twice a year)	Yes	Yes	Yes	No	Not accessible	Long waiting times	Very dissatisfied	Yes	Education
0814	1001	GND2	EL002	S09	YoS3	RS002	RG001	No		Fear of losing too much blood		Yes		No/Not sure	I have never thought about it		Yes	Yes	Certificate of blood donation	No		Adequate Knowledge	Poor knowledge	Moderate	Not sure		Not Sure	No	Not sure	No	No		No		Not true	Rarely	No	Yes	Not Sure	No	Very accessible	Lack of incentives (e.g., food, certificates)	Neutral	No	Educate them on blood donation
0815	1001	GND1	EL002	S08	YoS3	RS002	RG001	No		Not interested		Yes		No/Not sure	I have never thought about it		Yes	Yes	Free health checkups	No		Adequate Knowledge	Poor knowledge	Moderate	No	Risk of low blood level.. etc	No	No	No	Yes	No		No		Not true	Occasionally (once or twice a year)	Yes	No	No	No	Somewhat accessible	Long waiting times	Very satisfied	Yes	Providing free health checkups and certificates
0816	1001	GND2	EL002	S23	YoS3	RS002	RG001	No		Not interested		No	I am too young to donate blood	No/Not sure	Health concerns		No	No		No		Poor Knowledge	Poor knowledge	Low	Not sure		No	No	Not sure	Not sure	No		Not sure		Blood donation makes you weak permanently	Rarely	No	No	Not Sure	Yes	Somewhat accessible	Poor hygiene or safety concerns	Very dissatisfied	Yes	No idea
0817	1002	GND1	EL002	S13	YoS3	RS001	RG001	No		Fear of losing too much blood		Not Sure		No/Not sure	I have never thought about it		No	Yes	Free health checkups	No		Adequate Knowledge	Poor knowledge	Moderate	Not sure		No	Yes	Yes	Not sure	No		Not sure		Blood donation makes you weak permanently	Occasionally (once or twice a year)	Yes	Yes	Yes	No	Somewhat accessible	Lack of incentives (e.g., food, certificates)	Neutral	Yes	Education
0818	1003	GND1	EL002	S18	YoS1	RS002	RG001	Yes	Once		To help save lives	Yes		Yes		Once a year	Yes	Yes	Free health checkups	No		Adequate Knowledge	Poor knowledge	Moderate	Yes		No	Yes	Yes	No	No		No		Not true	Occasionally (once or twice a year)	Yes	Yes	Yes	No	Not accessible	Lack of incentives (e.g., food, certificates)	Neutral	No	Education
0819	1002	GND2	EL002	S05	YoS3	RS001	RG001	No		Health concerns		Yes		Yes		Once a year	Yes	Yes	Free health checkups	Yes	School awareness programs	Adequate Knowledge	Poor knowledge	Moderate	Not sure		Yes	Yes	Yes	No	No		No		Not true	Occasionally (once or twice a year)	Yes	Yes	No	Yes	Not accessible	Lack of incentives (e.g., food, certificates)	Very satisfied	Yes	Incentives
0820	1001	GND2	EL002	S11	YoS3	RS002	RG001	No		Not qualified/ eligible		No	I am too young to donate blood	No/Not sure	Not qualified/ eligible		Yes	No		Yes	School awareness programs	Adequate Knowledge	Poor knowledge	Moderate	Yes		No	Yes	Yes	No	No		No		Not true	Frequently (more than twice a year)	Yes	Yes	Yes	No	Not accessible	Lack of incentives (e.g., food, certificates)	Neutral	Yes	Education
0821	1001	GND1	EL002	S21	YoS3	RS002	RG001	No		Not qualified/ eligible		Not Sure		No/Not sure	Fear of losing too much blood		Yes	Yes	Free health checkups	Yes	Television/Radio	Adequate Knowledge	Poor knowledge	Moderate	Not sure		Not Sure	No	Yes	No	No		No		Not true	Occasionally (once or twice a year)	Yes	Yes	No	No	Not accessible	Poor hygiene or safety concerns	Neutral	Yes	Incentives
0822	1002	GND1	EL002	S13	YoS1	RS001	RG001	No		Not interested		No	I do no have enough blood to donate	No/Not sure	Fear of losing too much blood		Yes	No		Yes	Television/Radio	Poor Knowledge	Poor knowledge	Low	Not sure		Not Sure	No	Not sure	Not sure	No		Yes		Not true	Rarely	Yes	No	No	Yes	Not accessible	Long waiting times	Satisfied	Yes	Giving us items that will help us replace the blood donated to other people.
0823	1001	GND1	EL002	S11	YoS3	RS002	RG001	No		Not qualified/ eligible		No	I am too young to donate blood	Yes		Once a year	No	No		Yes	School awareness programs	Adequate Knowledge	Poor knowledge	Moderate	Yes		Yes	Yes	Yes	No	No		No		Not true	Frequently (more than twice a year)	Yes	Yes	Yes	No	Not accessible	Lack of incentives (e.g., food, certificates)	Satisfied	No	Education
0824	1001	GND1	EL002	S13	YoS3	RS002	RG001	No		Not interested		Not Sure		No/Not sure	I have never thought about it		No	No		Yes	School awareness programs	Adequate Knowledge	Poor knowledge	Moderate	Yes		No	No	Yes	No	No		No		Blood donation makes you weak permanently	Occasionally (once or twice a year)	No	No	No	No	Not accessible	Poor hygiene or safety concerns	Neutral	Yes	Education
0825	1001	GND1	EL002	S08	YoS3	RS002	RG001	No		Lack of knowledge/awareness		No	I am too young to donate blood	No/Not sure	I have never thought about it		Yes	Yes	Free health checkups	Yes	Social media	Adequate Knowledge	Adequate knowledge	High	Not sure		Yes	Yes	Yes	No	No		No		Blood donation reduces life expectancy (can make you die early)	Occasionally (once or twice a year)	Yes	Yes	Yes	No	Not accessible	Poor hygiene or safety concerns	Satisfied	Yes
0826	1002	GND2	EL002	S18	YoS1	RS002	RG001	Yes	Once		To help save lives	Yes		Yes		Once a year	Yes	Yes	Free health checkups	No		Adequate Knowledge	Poor knowledge	Moderate	No	Risk of infection	Not Sure	No	No	No	No		No		Blood donation can make a man impotent and a woman barren	Occasionally (once or twice a year)	Yes	Yes	No	No	Very accessible	Lack of incentives (e.g., food, certificates)	Neutral	No	Education
0827	1001	GND2	EL002	S11	YoS3	RS002	RG001	No		Not qualified/ eligible		No	I am too young to donate blood	Yes		Once a year	No	No		No		Adequate Knowledge	Poor knowledge	Moderate	Yes		Yes	Yes	Yes	Yes	Yes	Teasing	No		Not true	Frequently (more than twice a year)	Yes	Yes	Yes	No	Not accessible	Lack of incentives (e.g., food, certificates)	Satisfied	Yes	Education
0828	1001	GND1	EL002	S13	YoS3	RS001	RG001	No		Fear of losing too much blood		Not Sure		No/Not sure	I have never thought about it		No	Yes	Free health checkups	No		Adequate Knowledge	Poor knowledge	Moderate	Not sure		No	Yes	Yes	Not sure	No		Not sure		Blood donation makes you weak permanently	Occasionally (once or twice a year)	Yes	No	No	No	Somewhat accessible	Long waiting times	Neutral	Yes	Educating the students
0829	1002	GND2	EL002	S21	YoS3	RS002	RG001	No		Health concerns		Yes		Yes		Once a year	Yes	Yes	Free health checkups	Yes	School awareness programs	Adequate Knowledge	Poor knowledge	Moderate	Yes		Yes	Yes	No	Not sure	No		No		Blood donation is linked to spiritual beliefs	Occasionally (once or twice a year)	Yes	No	Yes	No	Somewhat accessible	Poor hygiene or safety concerns	Neutral	Yes	Free health care
0830	1002	GND1	EL002	S13	YoS1	RS002	RG001	Yes	Once		To help save lives	Yes		Yes		2 times in a year	Yes	Yes	Certificate of blood donation	No		Adequate Knowledge	Poor knowledge	Moderate	Yes		Not Sure	Yes	Yes	No	Not sure		Not sure		Blood donation makes you weak permanently	Occasionally (once or twice a year)	No	Yes	No	No	Not accessible	Long waiting times	Very satisfied	Yes	Providing blood donation certificate and a free health screening
0831	1002	GND2	EL002	S05	YoS3	RS001	RG001	Yes	Once		To help save lives	Yes		Yes		Once a year	Yes	Yes	Free health checkups	Yes	School awareness programs	Adequate Knowledge	Poor knowledge	Moderate	No	Risk of low blood level.. etc	Yes	No	Yes	No	No		Yes		Not true	Occasionally (once or twice a year)	Yes	Yes	No	Yes	Not accessible	Long waiting times	Very satisfied	Yes	Incentives
0832	1002	GND2	EL002	S13	YoS3	RS002	RG001	No		Not interested		No	I am sick or have a medical condition that prevents me from donating blood	Yes		4 times in a year	Yes	No		Yes	Television/Radio	Adequate Knowledge	Poor knowledge	Moderate	No	Risk of infection	Yes	Yes	No	Not sure	Not sure		Not sure		Blood donation makes you weak permanently	Rarely	No	No	Yes	No	Not accessible	Long waiting times	Neutral	Yes	To help one another in terms of emergency
0833	1002	GND1	EL002	S09	YoS3	RS002	RG001	No		Not interested		No	I am too young to donate blood	No/Not sure	I have never thought about it		No	No		No		Poor Knowledge	Poor knowledge	Low	No	Risk of low blood level.. etc	Not Sure	No	No	No	Not sure		Not sure		Blood donation makes you weak permanently	Rarely	No	No	No	No	Not accessible	Lack of incentives (e.g., food, certificates)	Very dissatisfied	No
0834	1002	GND1	EL002	S13	YoS1	RS002	RG001	No		Fear of losing too much blood		Yes		No/Not sure	I have never thought about it		No	Yes	Certificate of blood donation	Yes	Healthcare workers	Adequate Knowledge	Adequate knowledge	High	No	Risk of infection	No	No	Yes	No	No		Yes	Weight loss and stunted growth	Blood donation makes you weak permanently	Occasionally (once or twice a year)	Yes	Yes	Yes	No	Not accessible	Poor hygiene or safety concerns	Dissatisfied	Yes	Education
0835	1003	GND2	EL002	S08	YoS3	RS002	RG001	No		Fear of losing too much blood		Yes		Yes		Once a year	Yes	Yes	Free health checkups	No		Adequate Knowledge	Poor knowledge	Moderate	Yes		Yes	Yes	No	No	No		No		Not true	Occasionally (once or twice a year)	Yes	Yes	Yes	No	Somewhat accessible	Long waiting times	Satisfied	Yes
0836	1001	GND2	EL002	S11	YoS3	RS001	RG001	No		Not qualified/ eligible		Yes		Yes		3 times in a year	Yes	Yes	Certificate of blood donation	Yes	School awareness programs	Adequate Knowledge	Adequate knowledge	High	Yes		No	No	Yes	No	No		No		Blood donation makes you weak permanently	Frequently (more than twice a year)	Yes	Yes	Yes	No	Not accessible	Poor hygiene or safety concerns	Very satisfied	Yes	Free health checkups
0837	1001	GND2	EL002	S21	YoS3	RS002	RG003	No		Not interested		Yes		Yes		2 times in a year	Yes	Yes	Certificate of blood donation	Yes	Television/Radio	Adequate Knowledge	Poor knowledge	Moderate	Yes		Yes	Yes	Yes	No	No		No		Blood donation makes you weak permanently	Occasionally (once or twice a year)	No	Yes	Not Sure	No	Somewhat accessible	Lack of incentives (e.g., food, certificates)	Neutral	Yes	Food
0838	1001	GND1	EL002	S11	YoS3	RS002	RG001	No		Not qualified/ eligible		No	I am too young to donate blood	No/Not sure	Fear of losing too much blood		No	No		No		Adequate Knowledge	Poor knowledge	Moderate	Yes		No	No	Not sure	Not sure	No		No		Blood donation can make you a dull student	Rarely	No	No	No	No	Not accessible	Lack of incentives (e.g., food, certificates)	Dissatisfied	No
0839	1001	GND1	EL002	S08	YoS3	RS002	RG001	No		Not qualified/ eligible		No	I am too young to donate blood	Yes		2 times in a year	No	Yes	Free health checkups	Yes	School awareness programs	Adequate Knowledge	Poor knowledge	Moderate	Not sure		No	No	Not sure	No	No		No		Not true	Occasionally (once or twice a year)	No	No	No	No	Not accessible	Lack of incentives (e.g., food, certificates)	Neutral	No	Use of donor cards
0840	1002	GND1	EL002	S13	YoS1	RS002	RG001	No		Lack of knowledge/awareness		Not Sure		Yes		Once a year	Yes	Yes	Free health checkups	No		Adequate Knowledge	Poor knowledge	Moderate	Yes		No	No	Yes	Not sure	Not sure		Not sure		Not true	Occasionally (once or twice a year)	Yes	No	Not Sure	No	Not accessible	Poor hygiene or safety concerns	Neutral	No	Education
0841	1001	GND2	EL002	S13	YoS3	RS002	RG001	No		Not qualified/ eligible		Not Sure		Yes		3 times in a year	Yes	Yes	Free health checkups	No		Adequate Knowledge	Adequate knowledge	High	No	Risk of low blood level.. etc	Yes	Yes	No	No	No		No		Blood donation makes you weak permanently	Rarely	Yes	Yes	Yes	No	Somewhat accessible	Long waiting times	Neutral	No	If the donation go on in schools, then we have to be given food and money do that we will become fit again
0842	1002	GND1	EL002	S11	YoS3	RS002	RG001	No		Fear of needles/pain		Yes		Yes		2 times in a year	Yes	Yes	Certificate of blood donation	Yes	School awareness programs	Adequate Knowledge	Poor knowledge	Moderate	Yes		Yes	Yes	Yes	No	No		No		Not true	Frequently (more than twice a year)	Yes	Yes	No	No	Very accessible	Lack of incentives (e.g., food, certificates)	Very satisfied	Yes	Education
0843	1002	GND2	EL002	S05	YoS3	RS001	RG001	No		Fear of needles/pain		Not Sure		No/Not sure	Fear of needles/pain		No	Yes	Money	Yes	School awareness programs	Adequate Knowledge	Poor knowledge	Moderate	No	Risk of low blood level.. etc	Yes	No	Yes	Yes	No		Not sure		Not true	Occasionally (once or twice a year)	Yes	Yes	No	Yes	Very accessible	Long waiting times	Neutral	Yes	Incentives
0844	1001	GND1	EL002	S13	YoS3	RS002	RG001	No		Not interested		No	I am too young to donate blood	Yes		Once a year	Yes	No		No		Poor Knowledge	Poor knowledge	Low	Yes		No	No	No	No	No		No		Blood donation makes you weak permanently	Occasionally (once or twice a year)	No	Yes	No	No	Somewhat accessible	Unclear communication on dates of events	Dissatisfied	No
0845	1002	GND1	EL002	S18	YoS1	RS001	RG001	No		Fear of needles/pain		Yes		Yes		2 times in a year	Yes	Yes	Free health checkups	Yes	Social media	Adequate Knowledge	Poor knowledge	Moderate	Yes		Yes	Yes	Yes	No	No		No		Blood donation makes you weak permanently	Occasionally (once or twice a year)	Yes	Yes	No	No	Very accessible	Inconvenient location	Neutral	No	Education
0846	1001	GND1	EL002	S11	YoS3	RS002	RG001	No		Not qualified/ eligible		No	I am too young to donate blood	No/Not sure	Not qualified/ eligible		Yes	Yes	Certificate of blood donation	No		Adequate Knowledge	Poor knowledge	Moderate	Not sure		No	No	No	No	No		No		Not true	Occasionally (once or twice a year)	No	Yes	No	No	Not accessible	Lack of incentives (e.g., food, certificates)	Dissatisfied	Yes	Education
0847	1001	GND1	EL002	S13	YoS1	RS002	RG001	No		Not interested		Not Sure		No/Not sure	Fear of needles/pain		No	No		Yes	School awareness programs	Adequate Knowledge	Poor knowledge	Moderate	Not sure		Not Sure	No	Not sure	Not sure	Not sure		Not sure		Blood donation makes you weak permanently	Occasionally (once or twice a year)	No	Yes	Yes	Yes	Very accessible	Lack of incentives (e.g., food, certificates)	Neutral	No	Teaching them more knowledge about donating blood to others so they'll become aware and also have more ideas about it
0848	1001	GND2	EL002	S13	YoS3	RS002	RG001	No		Health concerns		Not Sure		Yes		Once a year	No	Yes	Free health checkups	Yes	Friends/Family	Adequate Knowledge	Poor knowledge	Moderate	Not sure		Yes	No	Not sure	Yes	No		No		Blood donation can make a man impotent and a woman barren	Rarely	Yes	Yes	No	No	Not accessible	Lack of incentives (e.g., food, certificates)	Very satisfied	No	By giving them enough food, certificate etc.
0849	1002	GND2	EL002	S21	YoS3	RS002	RG001	No		Fear of losing too much blood		Not Sure		Yes		Once a year	No	Yes	Free health checkups	No		Adequate Knowledge	Poor knowledge	Moderate	Yes		Not Sure	No	Not sure	No	Not sure		Not sure		Blood donation makes you weak permanently	Occasionally (once or twice a year)	No	No	No	Yes	Somewhat accessible	Long waiting times	Neutral	No	Education.
0850	1001	GND1	EL002	S08	YoS3	RS002	RG001	No		Fear of needles/pain		No	I do no have enough blood to donate	Yes		Once a year	Yes	Yes	Free health checkups	Yes	School awareness programs	Adequate Knowledge	Poor knowledge	Moderate	Not sure		Yes	No	Not sure	No	No		No		Blood donation makes you weak permanently	Occasionally (once or twice a year)	Yes	Yes	Yes	No	Not accessible	Poor hygiene or safety concerns	Satisfied	Yes	Provision of incentives and certificate
0851	1002	GND2	EL002	S05	YoS3	RS001	RG001	No		Fear of needles/pain		No	I do no have enough blood to donate	No/Not sure	Fear of needles/pain		No	No		Yes	School awareness programs	Adequate Knowledge	Poor knowledge	Moderate	Not sure		Yes	No	Yes	Not sure	Not sure		Yes	Death	Not true	Occasionally (once or twice a year)	Yes	No	No	No	Not accessible	Long waiting times	Neutral	Yes	Incentives
0852	1002	GND1	EL002	S18	YoS1	RS002	RG003	No		Fear of losing too much blood		Not Sure		Yes		2 times in a year	Yes	Yes	Free health checkups	Yes	School awareness programs	Adequate Knowledge	Poor knowledge	Moderate	Not sure		Yes	Yes	Not sure	Not sure	No		Not sure		Blood donation makes you weak permanently	Rarely	Yes	Yes	Not Sure	No	Somewhat accessible	Poor hygiene or safety concerns	Neutral	Yes	Education and incentives
0853	1002	GND1	EL002	S13	YoS3	RS002	RG003	No		Fear of needles/pain		Not Sure		No/Not sure	Fear of needles/pain		Yes	Yes	Free health checkups	No		Adequate Knowledge	Poor knowledge	Moderate	No	Risk of low blood level.. etc	Yes	No	Yes	Yes	No		Not sure		Blood donation makes you weak permanently	Rarely	No	No	Not Sure	No	Not accessible	Poor hygiene or safety concerns	Dissatisfied	Yes
0854	1001	GND2	EL002	S13	YoS3	RS002	RG001	No		Fear of losing too much blood		No	I do no have enough blood to donate	Yes		Once a year	Yes	Yes	Free health checkups	No		Adequate Knowledge	Poor knowledge	Moderate	Yes		Not Sure	Yes	No	No	No		No		Not true	Occasionally (once or twice a year)	Yes	Yes	No	Yes	Somewhat accessible	Lack of incentives (e.g., food, certificates)	Very satisfied	No	To make access of blood donation near campus
0855	1001	GND1	EL002	S13	YoS1	RS002	RG001	No		Not interested		Yes		Yes		2 times in a year	Yes	Yes	Free health checkups	No		Adequate Knowledge	Poor knowledge	Moderate	Yes		Yes	Yes	Not sure	No	No		No		Not true	Rarely	Yes	Yes	No	No	Very accessible	Long waiting times	Very satisfied	Yes	Education
0856	1002	GND2	EL002	S11	YoS3	RS002	RG001	No		Not qualified/ eligible		No	I am too young to donate blood	No/Not sure	Not qualified/ eligible		Yes	Yes	Free health checkups	No		Poor Knowledge	Poor knowledge	Low	Not sure		Yes	Yes	Not sure	Not sure	Not sure		No		Blood donation can make you a dull student	Rarely	No	No	Not Sure	No	Not accessible	Lack of incentives (e.g., food, certificates)	Dissatisfied	No
0857	1001	GND1	EL002	S08	YoS3	RS002	RG001	No		Lack of knowledge/awareness		Not Sure		No/Not sure	Lack of knowledge/awareness		No	Yes	Free health checkups	No		Adequate Knowledge	Poor knowledge	Moderate	No	Risk of infection	Yes	No	Yes	No	No		No		Blood donation reduces life expectancy (can make you die early)	Rarely	Yes	Yes	No	No	Very accessible	Long waiting times	Dissatisfied	Yes	Education
0858	1001	GND2	EL002	S21	YoS3	RS002	RG001	No		Health concerns		Not Sure		Yes		2 times in a year	Yes	Yes	Free health checkups	Yes	School awareness programs	Adequate Knowledge	Poor knowledge	Moderate	Yes		Yes	No	Yes	No	No		No		Not true	Frequently (more than twice a year)	Yes	Yes	No	No	Very accessible	Lack of incentives (e.g., food, certificates)	Neutral	No	Health screening and incentives
0859	1003	GND1	EL002	S13	YoS1	RS002	RG001	No		Health concerns		No	I am sick or have a medical condition that prevents me from donating blood	No/Not sure	Health concerns		No	No		No		Adequate Knowledge	Poor knowledge	Moderate	Yes		Yes	No	Yes	No	No		No		Blood donation is linked to spiritual beliefs	Occasionally (once or twice a year)	Yes	Yes	No	No	Not accessible	Lack of incentives (e.g., food, certificates)	Dissatisfied	Yes	By providing students with balanced and nutritious diet
0860	1001	GND2	EL002	S11	YoS3	RS002	RG003	No		Health concerns		No	I am sick or have a medical condition that prevents me from donating blood	Yes		2 times in a year	Yes	Yes	Free health checkups	Yes	Television/Radio	Adequate Knowledge	Poor knowledge	Moderate	Yes		No	No	Yes	Yes	No		Yes	There are rumors that blood donated are used for rituals	Not true	Rarely	No	No	No	No	Not accessible	Lack of incentives (e.g., food, certificates)	Dissatisfied	No
0861	1001	GND1	EL002	S09	YoS3	RS002	RG001	No		Not interested		No	I do no have enough blood to donate	No/Not sure	Fear of needles/pain		No	No		Yes	Television/Radio	Adequate Knowledge	Poor knowledge	Moderate	No	Risk of low blood level.. etc	No	No	Not sure	No	No		Not sure		Blood donation is linked to spiritual beliefs	Rarely	No	No	No	No	Not accessible	Poor hygiene or safety concerns	Neutral	No	Through education
0862	1001	GND2	EL002	S13	YoS3	RS002	RG001	No		Fear of needles/pain		Not Sure		No/Not sure	Fear of needles/pain		No	No		No		Poor Knowledge	Poor knowledge	Low	Yes		Yes	No	Yes	No	No		No		Blood donation can make you a dull student	Frequently (more than twice a year)	Yes	Yes	No	No	Somewhat accessible	Lack of incentives (e.g., food, certificates)	Neutral	Yes	The incentives like provisions and other foodstuffs should be increased
0863	1001	GND1	EL002	S11	YoS3	RS002	RG001	No		Not qualified/ eligible		No	I am too young to donate blood	Yes		Once a year	Yes	No		No		Poor Knowledge	Poor knowledge	Low	Not sure		No	No	No	Yes	Not sure		No		Not true	Rarely	No	No	No	No	Not accessible	Lack of incentives (e.g., food, certificates)	Dissatisfied	No
0864	1001	GND2	EL002	S08	YoS3	RS002	RG001	Yes	Once		To help save lives	Yes		Yes		3 times in a year	Yes	Yes	Free health checkups	Yes	Television/Radio	Adequate Knowledge	Adequate knowledge	High	Yes		No	Yes	Yes	Not sure	No		No		Not true	Occasionally (once or twice a year)	Yes	No	Not Sure	No	Somewhat accessible	Lack of incentives (e.g., food, certificates)	Very satisfied	No	Provision of certificates
0865	1002	GND1	EL002	S05	YoS3	RS001	RG003	No		Lack of knowledge/awareness		Yes		Yes		2 times in a year	Yes	Yes	Money	Yes	School awareness programs	Adequate Knowledge	Poor knowledge	Moderate	Yes		No	No	No	No	No		Yes	You can get infective	Not true	Occasionally (once or twice a year)	Yes	Yes	No	Yes	Not accessible	Long waiting times	Neutral	Yes	Incentives
0866	1001	GND1	EL002	S13	YoS1	RS002	RG001	No		Not qualified/ eligible		No	I am too young to donate blood	Yes		Once a year	No	Yes	Free health checkups	Yes	Friends/Family	Adequate Knowledge	Poor knowledge	Moderate	Not sure		No	Yes	Not sure	No	No		No		Blood donation is linked to spiritual beliefs	Occasionally (once or twice a year)	No	Yes	No	No	Not accessible	Poor hygiene or safety concerns	Satisfied	No	Incentives
0867	1002	GND2	EL002	S11	YoS3	RS002	RG001	No		Not qualified/ eligible		Not Sure		Yes		Once a year	Yes	No		No		Poor Knowledge	Poor knowledge	Low	Not sure		Yes	No	Not sure	Not sure	Not sure		Not sure		Blood donation makes you weak permanently	Rarely	No	Yes	Not Sure	No	Not accessible	Lack of incentives (e.g., food, certificates)	Dissatisfied	No
0868	1003	GND2	EL002	S18	YoS1	RS001	RG001	No		Health concerns		Not Sure		No/Not sure	Fear of needles/pain		No	Yes	Food	No		Adequate Knowledge	Poor knowledge	Moderate	No	Risk of low blood level.. etc	No	Yes	No	Yes	Not sure		Yes	Risk of infection	Blood donation makes you weak permanently	Occasionally (once or twice a year)	No	Yes	Not Sure	No	Somewhat accessible	Long waiting times	Satisfied	Yes	Food and incentives
0869	1002	GND1	EL002	S21	YoS1	RS002	RG001	Yes	Once		To help save lives	Yes		Yes		2 times in a year	Yes	Yes	Food	Yes	Healthcare workers	Adequate Knowledge	Poor knowledge	Moderate	Yes		Not Sure	Yes	No	No	No		Not sure		Not true	Occasionally (once or twice a year)	Yes	Yes	No	No	Very accessible	Poor hygiene or safety concerns	Satisfied	Yes	Education
0870	1001	GND1	EL002	S13	YoS1	RS002	RG003	No		Not interested		Not Sure		Yes		Once a year	No	Yes	Food	Yes	School awareness programs	Adequate Knowledge	Poor knowledge	Moderate	Not sure		Yes	Yes	No	No	No		Yes		Blood donation makes you weak permanently	Rarely	Yes	Yes	No	No	Not accessible	Poor hygiene or safety concerns	Dissatisfied	Yes	By providing blood donors with adequate food.
0871	1001	GND1	EL002	S08	YoS3	RS002	RG001	No		Health concerns		Yes		No/Not sure	Health concerns		No	Yes	Certificate of blood donation	No		Adequate Knowledge	Adequate knowledge	High	Yes		Yes	Yes	Yes	No	Not sure		Not sure		Not true	Occasionally (once or twice a year)	Yes	Yes	No	No	Not accessible	Lack of incentives (e.g., food, certificates)	Dissatisfied	Yes	Education and provision of incentives
0872	1001	GND1	EL002	S11	YoS3	RS002	RG001	No		Not interested		No	I am too young to donate blood	No/Not sure	Not qualified/ eligible		Yes	Yes	Certificate of blood donation	Yes	Social media	Poor Knowledge	Poor knowledge	Low	Not sure		No	No	No	Yes	Not sure		No		Not true	Rarely	No	No	No	No	Not accessible	Lack of incentives (e.g., food, certificates)	Very satisfied	Yes
0873	1003	GND2	EL002	S05	YoS3	RS001	RG001	Yes	Once		To help save lives	Yes		Yes		2 times in a year	Yes	Yes	Certificate of blood donation	Yes	School awareness programs	Adequate Knowledge	Poor knowledge	Moderate	Yes		Yes	Yes	Yes	No	No		No		Not true	Occasionally (once or twice a year)	Yes	Yes	No	Yes	Somewhat accessible	Lack of incentives (e.g., food, certificates)	Very satisfied	Yes	Incentives
0874	1001	GND2	EL002	S23	YoS3	RS002	RG003	Yes	Once		To help save lives	Yes		Yes		4 times in a year	Yes	Yes	Free health checkups	Yes	School awareness programs	Adequate Knowledge	Adequate knowledge	High	Yes		Yes	Yes	No	No	No		No		Not true	Occasionally (once or twice a year)	Yes	Yes	Yes	Yes	Very accessible	Inconvenient location	Satisfied	No	Education.
0875	1009	GND1	EL002	S13	YoS1	RS002	RG001	No		Health concerns		Not Sure		No/Not sure	Fear of losing too much blood		No	No		No		Adequate Knowledge	Poor knowledge	Moderate	Not sure		Yes	No	Not sure	Not sure	No		Not sure		Blood donation can make you a dull student	Occasionally (once or twice a year)	Yes	Yes	Not Sure	No	Not accessible	Poor hygiene or safety concerns	Neutral	Yes	Speaking to them about the saving of life.
0876	1002	GND2	EL002	S08	YoS3	RS002	RG001	No		Health concerns		No	I do no have enough blood to donate	No/Not sure	Health concerns		Yes	Yes	Free health checkups	Yes	School awareness programs	Adequate Knowledge	Adequate knowledge	High	Yes		Yes	Yes	Yes	No	No		No		Not true	Occasionally (once or twice a year)	Yes	Yes	No	No	Not accessible	Lack of incentives (e.g., food, certificates)	Neutral	No	Providing incentives and free health checkups
0877	1001	GND2	EL002	S13	YoS3	RS002	RG001	Yes	Once		Encouragement from friends or family	Not Sure		Yes		2 times in a year	Yes	Yes	Food	No		Adequate Knowledge	Poor knowledge	Moderate	Not sure		Not Sure	Yes	Not sure	No	No		Yes	That the blood will be sold expensive to those in need	Blood donation is linked to spiritual beliefs	Occasionally (once or twice a year)	Yes	No	Yes	No	Not accessible	Lack of incentives (e.g., food, certificates)	Neutral	Yes	The incentives like provision and other foodstuffs are few
0878	1001	GND1	EL002	S11	YoS3	RS002	RG001	No		Not qualified/ eligible		Not Sure		No/Not sure	I have never thought about it		Yes	No		Yes	Healthcare workers	Adequate Knowledge	Poor knowledge	Moderate	Not sure		Not Sure	Yes	Not sure	Not sure	Not sure		Not sure		Blood donation makes you weak permanently	Occasionally (once or twice a year)	Yes	No	Not Sure	No	Not accessible	Long waiting times	Neutral	Yes
0879	1004	GND2	EL002	S18	YoS1	RS001	RG001	No		Not qualified/ eligible		Not Sure		Yes		2 times in a year	No	Yes	Free health checkups	Yes	School awareness programs	Poor Knowledge	Poor knowledge	Low	Not sure		Yes	Yes	Yes	No	Not sure		Yes	Risk and infection	Blood donation makes you weak permanently	Occasionally (once or twice a year)	No	Yes	Not Sure	No	Very accessible	Inconvenient location	Neutral	No	Education
0880	1002	GND1	EL002	S13	YoS1	RS001	RG001	No		Fear of needles/pain		No	I am too young to donate blood	No/Not sure	Fear of needles/pain		No	No		Yes	School awareness programs	Adequate Knowledge	Poor knowledge	Moderate	Yes		Not Sure	No	Not sure	No	No		No		Not true	Occasionally (once or twice a year)	No	Yes	No	No	Not accessible	Long waiting times	Dissatisfied	Yes
0881	1002	GND2	EL002	S05	YoS3	RS001	RG001	No		Health concerns		Yes		No/Not sure	Health concerns		No	Yes	Free health checkups	Yes	School awareness programs	Adequate Knowledge	Poor knowledge	Moderate	No	Risk of low blood level.. etc	Yes	Yes	No	No	No		Yes	Shortage of blood	Not true	Occasionally (once or twice a year)	Yes	No	No	Yes	Not accessible	Lack of incentives (e.g., food, certificates)	Neutral	Yes	Incentives
0882	1002	GND2	EL002	S11	YoS3	RS002	RG001	No		Fear of losing too much blood		Not Sure		No/Not sure	Fear of needles/pain		No	No		No		Adequate Knowledge	Poor knowledge	Moderate	Yes		Not Sure	No	Not sure	Not sure	No		No		Not true	Rarely	No	No	Yes	No	Not accessible	Long waiting times	Neutral	No	Education
0883	1001	GND1	EL002	S13	YoS1	RS002	RG001	No		Fear of needles/pain		Not Sure		Yes		Once a year	Yes	Yes	Free health checkups	Yes	Healthcare workers	Adequate Knowledge	Poor knowledge	Moderate	Yes		Yes	No	Yes	Not sure	Not sure		Not sure		Blood donation is linked to spiritual beliefs	Occasionally (once or twice a year)	Yes	Yes	No	No	Somewhat accessible	Inconvenient location	Satisfied	Yes	Education
0884	1001	GND1	EL002	S11	YoS3	RS002	RG001	No		Not interested		No	I do no have enough blood to donate	No/Not sure	Fear of losing too much blood		Yes	No		Yes	School awareness programs	Adequate Knowledge	Adequate knowledge	High	Yes		No	Yes	No	Yes	Not sure		No		Not true	Rarely	No	No	No	No	Not accessible	Poor hygiene or safety concerns	Satisfied	No
0885	1001	GND1	EL002	S23	YoS4	RS002	RG001	No		Fear of losing too much blood		Not Sure		Yes		Once a year	Yes	Yes	Free health checkups	No		Adequate Knowledge	Poor knowledge	Moderate	Yes		Yes	No	Not sure	No	No		No		Not true	Occasionally (once or twice a year)	No	Yes	Yes	No	Not accessible	Lack of incentives (e.g., food, certificates)	Very satisfied	Yes	Stop putting fear in them
0886	1001	GND2	EL002	S09	YoS3	RS002	RG001	Yes	Once		Incentives (e.g., food, certificates)	Yes		Yes		Once a year	Yes	No		Yes	Friends/Family	Adequate Knowledge	Poor knowledge	Moderate	Not sure		Not Sure	No	No	No	Not sure		No		Not true	Rarely	No	No	No	No	Not accessible	Lack of incentives (e.g., food, certificates)	Neutral	No
0887	1002	GND2	EL002	S13	YoS3	RS002	RG003	No		Not interested		Yes		No/Not sure	I have never thought about it		Yes	Yes	Free health checkups	Yes	Healthcare workers	Adequate Knowledge	Poor knowledge	Moderate	Not sure		No	Yes	Yes	No	No		No		Not true	Frequently (more than twice a year)	Yes	No	No	No	Very accessible	Poor hygiene or safety concerns	Satisfied	No	Students can be encouraged if they are made to know the benefits of blood donation to others and their selves in the future
0888	1001	GND1	EL002	S11	YoS3	RS002	RG001	No		Not qualified/ eligible		No	I do no have enough blood to donate	No/Not sure	Fear of losing too much blood		No	No		No		Poor Knowledge	Poor knowledge	Low	Not sure		Yes	Yes	Not sure	Not sure	No		No		Blood donation makes you weak permanently	Occasionally (once or twice a year)	Yes	No	No	No	Not accessible	Lack of incentives (e.g., food, certificates)	Very satisfied	No
0889	1001	GND1	EL002	S18	YoS1	RS002	RG001	No		Fear of losing too much blood		No	I am sick or have a medical condition that prevents me from donating blood	No/Not sure	Fear of losing too much blood		Yes	No		No		Adequate Knowledge	Poor knowledge	Moderate	No	Risk of low blood level.. etc	Yes	No	No	No	No		Yes	Save lives	Blood donation makes you weak permanently	Occasionally (once or twice a year)	Yes	No	No	No	Not accessible	Lack of incentives (e.g., food, certificates)	Dissatisfied	No
0890	1001	GND1	EL002	S08	YoS3	RS002	RG001	No		Not qualified/ eligible		Not Sure		No/Not sure	Not qualified/ eligible		Yes	Yes	Free health checkups	No		Adequate Knowledge	Poor knowledge	Moderate	Yes		Not Sure	Yes	Not sure	Yes	No		No		Not true	Frequently (more than twice a year)	Yes	Yes	Yes	Yes	Not accessible	Lack of incentives (e.g., food, certificates)	Very satisfied	Yes	Free health checkups
0891	1003	GND1	EL002	S13	YoS1	RS002	RG001	No		Not interested		Not Sure		Yes		Once a year	Yes	Yes	Free health checkups	Yes	Social media	Adequate Knowledge	Poor knowledge	Moderate	No	Risk of low blood level.. etc	Yes	No	Yes	No	No		No		Not true	Occasionally (once or twice a year)	Yes	Yes	No	Yes	Somewhat accessible	Long waiting times	Neutral	No	Giving out food and certificate to students to encourage them to donate blood
0892	1002	GND1	EL002	S11	YoS3	RS002	RG001	No		Fear of losing too much blood		Not Sure		No/Not sure	Health concerns		No	No		Yes	School awareness programs	Adequate Knowledge	Poor knowledge	Moderate	No	Risk of low blood level.. etc	Not Sure	No	Not sure	No	Not sure		Not sure		Blood donation makes you weak permanently	Rarely	Yes	No	Not Sure	Yes	Somewhat accessible	Long waiting times	Dissatisfied	No
0893	1005	GND2	EL002	S18	YoS4	RS002	RG003	No		Fear of needles/pain		No	I am too young to donate blood	No/Not sure	Fear of losing too much blood		No	Yes	Food	No		Poor Knowledge	Poor knowledge	Low	Yes		No	No	No	No	Not sure		No		Not true	Rarely	No	No	No	No	Not accessible	Lack of incentives (e.g., food, certificates)	Neutral	No
0894	1001	GND2	EL002	S13	YoS1	RS002	RG001	No		Fear of losing too much blood		Not Sure		Yes		Once a year	Yes	Yes	Free health checkups	Yes	School awareness programs	Adequate Knowledge	Poor knowledge	Moderate	Yes		Yes	Yes	Not sure	Not sure	Not sure		Not sure		Not true	Occasionally (once or twice a year)	No	No	Not Sure	No	Not accessible	Lack of incentives (e.g., food, certificates)	Neutral	Yes	Giving out certificates to blood donors.
0895	1001	GND1	EL002	S11	YoS3	RS002	RG001	No		Not qualified/ eligible		Yes		Yes		2 times in a year	Yes	Yes	Certificate of blood donation	Yes	Healthcare workers	Adequate Knowledge	Poor knowledge	Moderate	Yes		Yes	Yes	No	No	No		No		Blood donation makes you weak permanently	Occasionally (once or twice a year)	Yes	Yes	Yes	Yes	Very accessible	Long waiting times	Very satisfied	Yes
0896	1001	GND1	EL002	S09	YoS3	RS002	RG001	No		Fear of losing too much blood		Not Sure		No/Not sure	I have never thought about it		No	Yes	Certificate of blood donation	No		Poor Knowledge	Poor knowledge	Low	Yes		No	No	Not sure	No	No		Not sure		Blood donation reduces life expectancy (can make you die early)	Rarely	No	No	Not Sure	No	Not accessible	Long waiting times	Very dissatisfied	No	Educate students to encourage them to donate blood
0897	1003	GND2	EL002	S13	YoS3	RS002	RG001	No		Not interested		Not Sure		No/Not sure	Others		Yes	Yes	Food	Yes	School awareness programs	Adequate Knowledge	Adequate knowledge	High	Not sure		Not Sure	No	Not sure	Yes	No		No		Blood donation can make a man impotent and a woman barren	Occasionally (once or twice a year)	No	Yes	Not Sure	Yes	Somewhat accessible	Lack of incentives (e.g., food, certificates)	Dissatisfied	No	Continuous education on blood donation
0898	1001	GND2	EL002	S21	YoS3	RS002	RG001	Yes	Twice		To help save lives	No	I am too young to donate blood	No/Not sure	Health concerns		Yes	Yes	Free health checkups	No		Adequate Knowledge	Adequate knowledge	High	Not sure		Not Sure	No	Not sure	Yes	Yes	A church taboo	Yes	It is a misconception to give blood to unknown persons	Blood donation is linked to spiritual beliefs	Frequently (more than twice a year)	No	No	No	No	Not accessible	Poor hygiene or safety concerns	Dissatisfied	Yes	Education
0899	1001	GND1	EL002	S13	YoS1	RS002	RG001	No		Not interested		No	I am too young to donate blood	No/Not sure	Health concerns		No	Yes	Certificate of blood donation	No		Adequate Knowledge	Poor knowledge	Moderate	Yes		Yes	No	No	No	No		No		Blood donation makes you weak permanently	Frequently (more than twice a year)	No	Yes	No	No	Not accessible	Poor hygiene or safety concerns	Very dissatisfied	Not sure	Education
0900	1002	GND1	EL002	S08	YoS3	RS002	RG001	No		Fear of losing too much blood		Yes		Yes		2 times in a year	Yes	Yes	Free health checkups	No		Adequate Knowledge	Poor knowledge	Moderate	Yes		Yes	Yes	Yes	No	No		No		Not true	Frequently (more than twice a year)	Yes	Yes	No	No	Not accessible	Unclear communication on dates of events	Satisfied	No	Education
0901	1002	GND1	EL002	S18	YoS1	RS002	RG001	No		Fear of needles/pain		Not Sure		Yes		3 times in a year	Yes	Yes	Certificate of blood donation	Yes	School awareness programs	Adequate Knowledge	Adequate knowledge	High	Yes		Yes	Yes	Yes	No	Not sure		No		Not true	Occasionally (once or twice a year)	Yes	Yes	Yes	Yes	Not accessible	Lack of incentives (e.g., food, certificates)	Very satisfied	No	Free health screening
0902	1001	GND1	EL002	S11	YoS3	RS002	RG001	No		Not interested		No	I am too young to donate blood	No/Not sure	Not qualified/ eligible		No	No		No		Adequate Knowledge	Poor knowledge	Moderate	Not sure		Yes	No	No	No	No		Not sure		Not true	Occasionally (once or twice a year)	No	No	Not Sure	No	Not accessible	Lack of incentives (e.g., food, certificates)	Very dissatisfied	No	Education
0903	1001	GND1	EL002	S11	YoS3	RS002	RG001	No		Not qualified/ eligible		Yes		Yes		3 times in a year	Yes	Yes	Free health checkups	Yes	School awareness programs	Adequate Knowledge	Poor knowledge	Moderate	Yes		Not Sure	Yes	Not sure	No	No		No		Not true	Occasionally (once or twice a year)	No	Yes	No	No	Somewhat accessible	Lack of incentives (e.g., food, certificates)	Very satisfied	Yes	Education
0904	1001	GND2	EL002	S23	YoS3	RS002	RG001	No		Fear of losing too much blood		Yes		Yes		Once a year	Yes	No		No		Poor Knowledge	Poor knowledge	Low	Not sure		No	No	No	Yes	No		No		Not true	Rarely	Yes	Yes	Yes	Yes	Not accessible	Long waiting times	Very satisfied	No	Put a stop to selling blood at a high cost
0905	1003	GND1	EL002	S13	YoS3	RS002	RG001	No		Not interested		Not Sure		No/Not sure	Fear of losing too much blood		Yes	No		Yes	School awareness programs	Adequate Knowledge	Poor knowledge	Moderate	Yes		Not Sure	No	Not sure	Not sure	No		No		Blood donation makes you weak permanently	Occasionally (once or twice a year)	No	No	Not Sure	Yes	Not accessible	Long waiting times	Dissatisfied	No	I don't know
0906	1001	GND1	EL002	S11	YoS3	RS002	RG001	No		Not qualified/ eligible		No	I am too young to donate blood	Yes		2 times in a year	Yes	Yes	Free health checkups	Yes	Healthcare workers	Adequate Knowledge	Adequate knowledge	High	Yes		Yes	No	Yes	No	No		Yes		Blood donation is linked to spiritual beliefs	Occasionally (once or twice a year)	Yes	Yes	No	No	Somewhat accessible	Lack of incentives (e.g., food, certificates)	Dissatisfied	No
0907	1002	GND2	EL002	S18	YoS1	RS002	RG001	No		Religious or cultural beliefs		Not Sure		No/Not sure	I have never thought about it		Yes	No		Yes	Healthcare workers	Adequate Knowledge	Poor knowledge	Moderate	Not sure		Not Sure	Yes	Not sure	Not sure	Not sure		No		Not true	Occasionally (once or twice a year)	No	Yes	Yes	No	Not accessible	Lack of incentives (e.g., food, certificates)	Neutral	No	Education and free health screening
0908	1002	GND1	EL002	S13	YoS1	RS002	RG001	No		Fear of losing too much blood		Not Sure		Yes		Once a year	Yes	No		Yes	Television/Radio	Adequate Knowledge	Poor knowledge	Moderate	Not sure		Yes	Yes	Not sure	No	Not sure		No		Not true	Occasionally (once or twice a year)	Yes	No	No	No	Not accessible	Poor hygiene or safety concerns	Neutral	No
0909	1001	GND1	EL002	S08	YoS3	RS002	RG001	Yes	Once		To help save lives	Yes		Yes		Once a year	No	Yes	Free health checkups	Yes	Healthcare workers	Adequate Knowledge	Poor knowledge	Moderate	No	Risk of infection	Not Sure	Yes	Not sure	Not sure	Not sure		Not sure		Not true	Rarely	Yes	No	Yes	Yes	Not accessible	Lack of incentives (e.g., food, certificates)	Very dissatisfied	Yes
0910	1001	GND2	EL002	S13	YoS3	RS002	RG001	No		Fear of losing too much blood		No	I am too young to donate blood	Yes		Once a year	Yes	Yes	Free health checkups	No		Adequate Knowledge	Poor knowledge	Moderate	No	Risk of infection	Yes	Yes	Yes	Yes	No		Yes	Students think there is too much stress on school to donate	Blood donation can make you a dull student	Occasionally (once or twice a year)	No	Yes	Yes	Yes	Very accessible	Long waiting times	Satisfied	No	By providing them more health facilities and also providing them some provisions after donating their blood.
0911	1002	GND1	EL002	S18	YoS1	RS002	RG003	No		Fear of needles/pain		Yes		Yes		Once a year	Yes	Yes	Free health checkups	No		Poor Knowledge	Poor knowledge	Low	Yes		Not Sure	No	No	Yes	Not sure		No		Not true	Rarely	No	No	No	No	Not accessible	Lack of incentives (e.g., food, certificates)	Very satisfied	No	Free health screening
0912	1002	GND1	EL002	S13	YoS1	RS002	RG001	No		Fear of losing too much blood		Not Sure		Yes		2 times in a year	Yes	Yes	Free health checkups	Yes	Television/Radio	Adequate Knowledge	Poor knowledge	Moderate	No	Risk of infection	Not Sure	Yes	No	No	No		Not sure		Not true	Rarely	Yes	Yes	Not Sure	No	Not accessible	Long waiting times	Very satisfied	Yes	Education
0913	1001	GND1	EL002	S21	YoS3	RS002	RG001	No		Not qualified/ eligible		No	I do no have enough blood to donate	Yes		3 times in a year	Yes	Yes	Free health checkups	Yes	Television/Radio	Adequate Knowledge	Adequate knowledge	High	Yes		Yes	No	No	No	No		No		Not true	Rarely	No	Yes	Yes	No	Very accessible	Unclear communication on dates of events	Neutral	Yes	Sell blood at low cost
0914	1004	GND2	EL002	S18	YoS1	RS001	RG001	No		Fear of losing too much blood		Yes		Yes		Once a year	Yes	No		No		Adequate Knowledge	Poor knowledge	Moderate	Yes		Yes	Yes	No	No	Not sure		No		Not true	Rarely	No	No	No	No	Not accessible	Lack of incentives (e.g., food, certificates)	Dissatisfied	No
0915	1001	GND1	EL002	S08	YoS3	RS002	RG001	No		Fear of needles/pain		Not Sure		Yes		2 times in a year	Yes	Yes	Free health checkups	Yes	Friends/Family	Adequate Knowledge	Poor knowledge	Moderate	Yes		Not Sure	Yes	Yes	No	No		No		Blood donation can make you a dull student	Frequently (more than twice a year)	Yes	Yes	Yes	Yes	Somewhat accessible	Long waiting times	Satisfied	Yes	Education
0916	1002	GND1	EL002	S24	YoS1	RS002	RG001	No		Health concerns		Not Sure		Yes		Once a year	Yes	Yes	Free health checkups	No		Adequate Knowledge	Poor knowledge	Moderate	No	Risk of low blood level.. etc	Yes	No	No	No	No		No		Blood donation is linked to spiritual beliefs	Occasionally (once or twice a year)	Yes	Yes	No	No	Not accessible	Long waiting times	Neutral	No	Organizing blood donation program
0917	1002	GND2	EL002	S13	YoS1	RS002	RG001	No		Fear of losing too much blood		No	I am too young to donate blood	Yes		2 times in a year	Yes	Yes	Food	Yes	Healthcare workers	Adequate Knowledge	Poor knowledge	Moderate	Yes		Not Sure	No	Not sure	Yes	Yes	Religion	Yes		Blood donation reduces life expectancy (can make you die early)	Rarely	Yes	No	Not Sure	Yes	Not accessible	Lack of incentives (e.g., food, certificates)	Dissatisfied	No
0918	1002	GND2	EL002	S13	YoS3	RS002	RG001	No		Others		Not Sure		Yes		Once a year	Yes	Yes	Money	No		Adequate Knowledge	Poor knowledge	Moderate	Yes		No	No	Yes	No	No		No		Blood donation can make you a dull student	Rarely	Yes	Yes	No	No	Somewhat accessible	Lack of incentives (e.g., food, certificates)	Dissatisfied	No
0919	1002	GND2	EL002	S13	YoS1	RS002	RG001	No		Not interested		Yes		No/Not sure	Fear of losing too much blood		Yes	Yes	Free health checkups	Yes	School awareness programs	Adequate Knowledge	Poor knowledge	Moderate	Yes		Yes	No	Yes	No	Not sure		No		Blood donation reduces life expectancy (can make you die early)	Frequently (more than twice a year)	Yes	Yes	No	No	Somewhat accessible	Poor hygiene or safety concerns	Neutral	Yes	Reducing the price of blood to patients
0920	1004	GND1	EL002	S23	YoS3	RS001	RG003	No		Fear of needles/pain		Not Sure		No/Not sure	Not qualified/ eligible		No	Yes	Free health checkups	No		Adequate Knowledge	Poor knowledge	Moderate	Yes		Not Sure	No	Yes	No	Not sure		No		Blood donation reduces life expectancy (can make you die early)	Rarely	Yes	Yes	No	No	Somewhat accessible	Poor hygiene or safety concerns	Very satisfied	No
0921	1002	GND2	EL002	S18	YoS1	RS002	RG001	No		Fear of losing too much blood		Not Sure		Yes		2 times in a year	No	No		Yes	School awareness programs	Adequate Knowledge	Poor knowledge	Moderate	Not sure		Not Sure	Yes	Yes	No	No		Yes	Makes one weak	Not true	Occasionally (once or twice a year)	Yes	Yes	Not Sure	No	Not accessible	Lack of incentives (e.g., food, certificates)	Neutral	No	Education
0922	1001	GND1	EL002	S24	YoS1	RS002	RG001	No		Fear of losing too much blood		Yes		No/Not sure	Fear of losing too much blood		No	Yes	Free health checkups	Yes	Healthcare workers	Adequate Knowledge	Poor knowledge	Moderate	Yes		Yes	Yes	Yes	No	No		No		Blood donation is linked to spiritual beliefs	Occasionally (once or twice a year)	Yes	Yes	No	No	Not accessible	Lack of incentives (e.g., food, certificates)	Neutral	Yes	Clubs for health issues
0923	1001	GND1	EL002	S08	YoS3	RS002	RG001	No		Fear of losing too much blood		Yes		Yes		Once a year	Yes	Yes	Free health checkups	No		Adequate Knowledge	Adequate knowledge	High	Yes		Yes	No	Not sure	No	No		No		Not true	Occasionally (once or twice a year)	Yes	Yes	No	No	Very accessible	Poor hygiene or safety concerns	Very satisfied	Yes	Free health checkups and issuing certificates for donors
0924	1001	GND2	EL002	S13	YoS3	RS002	RG001	No		Fear of needles/pain		Not Sure		Yes		2 times in a year	No	Yes	Free health checkups	Yes	School awareness programs	Adequate Knowledge	Poor knowledge	Moderate	Not sure		Not Sure	Yes	No	No	Not sure		Not sure		Blood donation reduces life expectancy (can make you die early)	Occasionally (once or twice a year)	Yes	No	Not Sure	No	Somewhat accessible	Long waiting times	Very satisfied	Yes
0925	1002	GND1	EL002	S13	YoS1	RS002	RG003	No		Not interested		Not Sure		No/Not sure	Fear of losing too much blood		No	No		Yes	School awareness programs	Adequate Knowledge	Poor knowledge	Moderate	Yes		Not Sure	No	Not sure	Not sure	Not sure		Not sure		Not true	Occasionally (once or twice a year)	No	No	Not Sure	No	Not accessible	Lack of incentives (e.g., food, certificates)	Dissatisfied	Yes
0926	1003	GND2	EL002	S05	YoS3	RS001	RG001	Yes	Twice		To help save lives	Yes		Yes		2 times in a year	Yes	Yes	Certificate of blood donation	Yes	School awareness programs	Adequate Knowledge	Poor knowledge	Moderate	Yes		Yes	Yes	Yes	Yes	No		No		Not true	Occasionally (once or twice a year)	Yes	No	No	Yes	Somewhat accessible	Lack of incentives (e.g., food, certificates)	Neutral	Yes	Incentives
0927	1001	GND2	EL002	S18	YoS1	RS002	RG001	No		Health concerns		Yes		No/Not sure	Health concerns		No	No		Yes	Friends/Family	Adequate Knowledge	Poor knowledge	Moderate	Not sure		Not Sure	Yes	Yes	Not sure	Not sure		No		Not true	Rarely	Yes	Yes	Yes	No	Not accessible	Lack of incentives (e.g., food, certificates)	Neutral	Yes
0928	1001	GND1	EL002	S13	YoS1	RS002	RG003	No		Not qualified/ eligible		No	I do no have enough blood to donate	Yes		Once a year	No	No		Yes	School awareness programs	Adequate Knowledge	Poor knowledge	Moderate	Not sure		Yes	Yes	No	No	No		No		Not true	Occasionally (once or twice a year)	Yes	Yes	Not Sure	No	Not accessible	Long waiting times	Neutral	Yes	Education
0929	1002	GND2	EL002	S23	YoS3	RS002	RG001	No		Lack of knowledge/awareness		No	I do no have enough blood to donate	Yes		2 times in a year	No	Yes	Free health checkups	No		Adequate Knowledge	Poor knowledge	Moderate	Yes		No	Yes	Yes	Yes	No		No		Blood donation makes you weak permanently	Occasionally (once or twice a year)	Yes	No	Yes	Yes	Very accessible	Poor hygiene or safety concerns	Dissatisfied	No	Free blood for stride at the hospitals.
0930	1001	GND1	EL002	S24	YoS1	RS002	RG001	No		Fear of needles/pain		No	I do no have enough blood to donate	Yes		Once a year	No	No		No		Adequate Knowledge	Adequate knowledge	High	Not sure		Yes	Yes	Yes	No	No		No		Blood donation makes you weak permanently	Occasionally (once or twice a year)	Yes	Yes	No	No	Very accessible	Poor hygiene or safety concerns	Satisfied	Yes	Education
0931	1002	GND2	EL002	S05	YoS3	RS001	RG001	Yes	Once		To help save lives	Yes		Yes		2 times in a year	No	Yes	Free health checkups	Yes	School awareness programs	Adequate Knowledge	Adequate knowledge	High	No	Risk of infection	Yes	No	Not sure	Not sure	No		Yes		Not true	Occasionally (once or twice a year)	Yes	Yes	No	Yes	Not accessible	Lack of incentives (e.g., food, certificates)	Very satisfied	Yes	Incentives
0932	1002	GND2	EL002	S13	YoS3	RS002	RG001	No		Fear of losing too much blood		Yes		Yes		Once a year	Yes	Yes	Free health checkups	No		Adequate Knowledge	Poor knowledge	Moderate	Yes		Yes	No	Yes	Yes	No		No		Not true	Occasionally (once or twice a year)	Yes	Yes	No	No	Very accessible	Poor hygiene or safety concerns	Very satisfied	No	Education on the positive and the negative effects of giving blood voluntarily
0933	1001	GND1	EL002	S08	YoS3	RS002	RG001	No		Lack of knowledge/awareness		No	I am too young to donate blood	Yes		Once a year	No	Yes	Free health checkups	Yes	Social media	Adequate Knowledge	Poor knowledge	Moderate	Yes		Yes	Yes	Yes	No	No		No		Blood donation makes you weak permanently	Occasionally (once or twice a year)	Yes	No	No	No	Not accessible	Poor hygiene or safety concerns	Satisfied	Yes	Encouragement
0934	1003	GND1	EL002	S18	YoS1	RS002	RG001	No		Fear of needles/pain		Not Sure		Yes		Once a year	Yes	Yes	Free health checkups	Yes	School awareness programs	Adequate Knowledge	Poor knowledge	Moderate	Yes		Yes	No	No	No	No		No		Blood donation can make a man impotent and a woman barren	Occasionally (once or twice a year)	No	Yes	Yes	Yes	Very accessible	Poor hygiene or safety concerns	Neutral	No
0935	1001	GND1	EL002	S19	YoS1	RS002	RG001	No		Health concerns		Yes		No/Not sure	Lack of knowledge/awareness		Yes	No		No		Adequate Knowledge	Poor knowledge	Moderate	Not sure		Not Sure	No	Yes	No	No		No		Blood donation is linked to spiritual beliefs	Occasionally (once or twice a year)	No	Yes	No	No	Very accessible	Poor hygiene or safety concerns	Neutral	Yes	Education
0936	1001	GND1	EL002	S23	YoS3	RS002	RG003	No		Fear of losing too much blood		No	I am too young to donate blood	Yes		3 times in a year	No	Yes	Free health checkups	No		Adequate Knowledge	Poor knowledge	Moderate	Yes		Yes	Yes	Yes	No	No		No		Blood donation can make you a dull student	Frequently (more than twice a year)	Yes	Yes	No	No	Not accessible	Long waiting times	Very satisfied	No	Making sure they are healthy.
0937	1003	GND1	EL002	S13	YoS1	RS002	RG001	No		Not interested		Not Sure		No/Not sure	I have never thought about it		No	No		Yes	School awareness programs	Adequate Knowledge	Poor knowledge	Moderate	Yes		Not Sure	No	Not sure	Not sure	Not sure		Not sure		Not true	Occasionally (once or twice a year)	No	No	Not Sure	No	Not accessible	Lack of incentives (e.g., food, certificates)	Dissatisfied	Yes
0938	1001	GND1	EL002	S08	YoS3	RS002	RG001	No		Fear of needles/pain		Not Sure		Yes		Once a year	Yes	Yes	Free health checkups	No		Poor Knowledge	Poor knowledge	Low	No	Risk of infection	Not Sure	No	Yes	No	No		Not sure		Blood donation makes you weak permanently	Occasionally (once or twice a year)	No	Yes	No	No	Not accessible	Poor hygiene or safety concerns	Neutral	No	Free health checkups and provision of incentives
0939	1001	GND1	EL002	S13	YoS1	RS002	RG001	No		Health concerns		No	I do no have enough blood to donate	Yes		Once a year	Yes	Yes	Free health checkups	Yes	School awareness programs	Adequate Knowledge	Poor knowledge	Moderate	Yes		Yes	Yes	Yes	No	No		No		Blood donation makes you weak permanently	Occasionally (once or twice a year)	No	Yes	Yes	No	Very accessible	Long waiting times	Very satisfied	No
0940	1002	GND1	EL002	S05	YoS3	RS001	RG003	Yes	Once		To help save lives	Yes		Yes		Once a year	Yes	Yes	Free health checkups	No		Poor Knowledge	Adequate knowledge	Moderate	Yes		Yes	Yes	Yes	No	No		No		Not true	Occasionally (once or twice a year)	Yes	Yes	No	Yes	Not accessible	Unclear communication on dates of events	Neutral	Yes	Education
0941	1002	GND1	EL002	S18	YoS1	RS002	RG001	No		Health concerns		No	I do no have enough blood to donate	Yes		2 times in a year	Yes	Yes	Free health checkups	No		Adequate Knowledge	Poor knowledge	Moderate	Yes		Yes	No	No	No	No		Yes	Lose a lot of blood	Blood donation can make you a dull student	Frequently (more than twice a year)	No	No	Yes	No	Somewhat accessible	Lack of incentives (e.g., food, certificates)	Very satisfied	No	Education
0942	1001	GND1	EL002	S08	YoS3	RS002	RG001	No		Health concerns		No	I am too young to donate blood	Yes		Once a year	No	Yes	Free health checkups	Yes	School awareness programs	Adequate Knowledge	Poor knowledge	Moderate	Not sure		Yes	No	Not sure	No	No		No		Not true	Occasionally (once or twice a year)	Yes	Yes	No	No	Somewhat accessible	Long waiting times	Neutral	No	Provision of certificates
0943	1001	GND1	EL002	S21	YoS3	RS002	RG001	No		Fear of losing too much blood		Not Sure		No/Not sure	Fear of losing too much blood		Yes	Yes	Free health checkups	Yes	Friends/Family	Adequate Knowledge	Poor knowledge	Moderate	Yes		Yes	No	No	Yes	No		No		Blood donation reduces life expectancy (can make you die early)	Occasionally (once or twice a year)	Yes	Yes	Yes	No	Not accessible	Poor hygiene or safety concerns	Neutral	No	Education
0944	1001	GND1	EL002	S05	YoS3	RS001	RG001	No		Fear of losing too much blood		Yes		Yes		Once a year	Yes	Yes	Free health checkups	No		Adequate Knowledge	Adequate knowledge	High	Yes		Yes	Yes	Yes	No	No		No		Not true	Occasionally (once or twice a year)	Yes	Yes	No	No	Not accessible	Unclear communication on dates of events	Neutral	Yes	Education
0945	1003	GND2	EL002	S18	YoS1	RS002	RG001	No		Not interested		No	I am too young to donate blood	Yes		2 times in a year	Yes	Yes	Free health checkups	No		Adequate Knowledge	Poor knowledge	Moderate	No	Risk of low blood level.. etc	Yes	Yes	Yes	Yes	No		Yes	Fear of death	Blood donation can make a man impotent and a woman barren	Frequently (more than twice a year)	Yes	No	Not Sure	No	Somewhat accessible	Poor hygiene or safety concerns	Neutral	Yes	Education
0946	1002	GND2	EL002	S13	YoS1	RS001	RG002	No		Fear of losing too much blood		No	I do no have enough blood to donate	No/Not sure	Not interested		Yes	Yes	Money	No		Adequate Knowledge	Adequate knowledge	High	Yes		Yes	Yes	Yes	No	Yes	Mocking	No		Blood donation reduces life expectancy (can make you die early)	Rarely	No	Yes	Yes	No	Very accessible	Lack of incentives (e.g., food, certificates)	Neutral	Yes	Those who donate blood should be given incentives like money and food after donation
0947	1002	GND1	EL002	S05	YoS3	RS001	RG001	No		Fear of losing too much blood		Yes		Yes		Once a year	Yes	Yes	Free health checkups	No		Adequate Knowledge	Adequate knowledge	High	Yes		Yes	Yes	Yes	No	No		No		Not true	Occasionally (once or twice a year)	Yes	No	No	No	Not accessible	Unclear communication on dates of events	Neutral	Yes	Education
0948	1002	GND2	EL002	S23	YoS1	RS002	RG001	Yes	Twice		To help save lives	Yes		Yes		Once a year	Yes	Yes	Certificate of blood donation	Yes	Healthcare workers	Adequate Knowledge	Adequate knowledge	High	Yes		Yes	Yes	Yes	Not sure	No		Yes	For sacrifice	Not true	Frequently (more than twice a year)	Yes	Yes	Not Sure	No	Not accessible	Lack of incentives (e.g., food, certificates)	Neutral	Yes	Education
0949	1001	GND2	EL002	S13	YoS1	RS002	RG001	No		Not interested		Not Sure		No/Not sure	I have never thought about it		Yes	No		Yes	Television/Radio	Adequate Knowledge	Poor knowledge	Moderate	Not sure		Yes	Yes	Not sure	Not sure	Not sure		Not sure		Not true	Rarely	No	Yes	Not Sure	No	Somewhat accessible	Long waiting times	Neutral	Yes	Helps to safe life's at the right time
0950	1002	GND1	EL002	S13	YoS3	RS002	RG001	No		Health concerns		Yes		Yes		Once a year	Yes	Yes	Free health checkups	Yes	Social media	Adequate Knowledge	Poor knowledge	Moderate	Yes		No	No	Yes	No	No		No		Not true	Occasionally (once or twice a year)	No	Yes	No	No	Somewhat accessible	Long waiting times	Very dissatisfied	Yes	Education
0951	1003	GND1	EL002	S21	YoS3	RS001	RG001	No		Health concerns		Yes		No/Not sure	Health concerns		Yes	Yes	Certificate of blood donation	Yes	School awareness programs	Adequate Knowledge	Poor knowledge	Moderate	Yes		Yes	Yes	No	No	Not sure		No		Blood donation makes you weak permanently	Frequently (more than twice a year)	No	Yes	Yes	No	Very accessible	Long waiting times	Dissatisfied	Yes	Encouragement
0952	1001	GND1	EL002	S05	YoS3	RS001	RG001	No		Health concerns		No	I am sick or have a medical condition that prevents me from donating blood	No/Not sure	Health concerns		No	Yes	Free health checkups	Yes	Healthcare workers	Adequate Knowledge	Adequate knowledge	High	Yes		No	No	Not sure	Not sure	Not sure		No		Not true	Occasionally (once or twice a year)	Yes	Yes	No	No	Not accessible	Unclear communication on dates of events	Neutral	Yes	Free healthcare for blood donors
0953	1001	GND1	EL002	S08	YoS3	RS002	RG001	No		Fear of losing too much blood		Not Sure		No/Not sure	Fear of losing too much blood		No	No		No		Adequate Knowledge	Poor knowledge	Moderate	Not sure		No	No	Not sure	No	No		Not sure		Blood donation makes you weak permanently	Rarely	Yes	Yes	No	Yes	Not accessible	Long waiting times	Neutral	Yes	Education
0954	1001	GND1	EL002	S13	YoS1	RS002	RG003	No		Fear of needles/pain		Not Sure		No/Not sure	I have never thought about it		Yes	Yes	Certificate of blood donation	Yes	Social media	Adequate Knowledge	Adequate knowledge	High	Yes		Yes	No	Not sure	No	No		Yes	Feeling weak after donation	Blood donation makes you weak permanently	Occasionally (once or twice a year)	Yes	No	Not Sure	Yes	Somewhat accessible	Lack of incentives (e.g., food, certificates)	Satisfied	Yes
0955	1003	GND2	EL002	S18	YoS1	RS001	RG003	No		Not qualified/ eligible		Yes		Yes		Once a year	Yes	Yes	Free health checkups	No		Adequate Knowledge	Poor knowledge	Moderate	Yes		Yes	No	No	No	Yes	School	Yes		Blood donation makes you weak permanently	Rarely	Yes	No	Not Sure	Yes	Very accessible	Lack of incentives (e.g., food, certificates)	Dissatisfied	No
0956	1001	GND2	EL002	S13	YoS3	RS001	RG001	No		Lack of knowledge/awareness		Yes		Yes		2 times in a year	Yes	Yes	Free health checkups	Yes	Social media	Adequate Knowledge	Poor knowledge	Moderate	Yes		Not Sure	Yes	Not sure	Yes	Yes		Not sure		Blood donation is linked to spiritual beliefs	Frequently (more than twice a year)	Yes	Yes	No	No	Somewhat accessible	Unclear communication on dates of events	Neutral	Yes	Visiting the school and explaining how important blood donation is and educating them on how many life that can be saved if the blood donation is organised
0957	1001	GND1	EL002	S23	YoS1	RS002	RG001	No		Lack of knowledge/awareness		Yes		Yes		Once a year	Yes	Yes	Free health checkups	No		Adequate Knowledge	Adequate knowledge	High	Not sure		Yes	No	Yes	No	No		No		Blood donation can make you a dull student	Occasionally (once or twice a year)	Yes	Yes	No	No	Not accessible	Poor hygiene or safety concerns	Neutral	Yes	Education
0958	1002	GND1	EL002	S13	YoS1	RS002	RG001	Yes	Once		To help save lives	No	I do no have enough blood to donate	Yes		Once a year	Yes	Yes	Free health checkups	Yes	School awareness programs	Adequate Knowledge	Poor knowledge	Moderate	Yes		No	Yes	Yes	No	No		No		Not true	Occasionally (once or twice a year)	No	Yes	Yes	Yes	Very accessible	Poor hygiene or safety concerns	Very satisfied	Yes	Education and Awareness
0959	1001	GND1	EL002	S09	YoS3	RS002	RG001	No		Not interested		Not Sure		Yes		Once a year	Yes	Yes	Free health checkups	No		Adequate Knowledge	Poor knowledge	Moderate	Yes		Yes	Yes	Yes	No	No		No		Not true	Occasionally (once or twice a year)	No	No	No	No	Not accessible	Poor hygiene or safety concerns	Dissatisfied	No	By educating them on the benefit of donating blood. like how pupils' lives will be saved by blood donation
0960	1002	GND1	EL002	S08	YoS3	RS002	RG001	No		Religious or cultural beliefs		Not Sure		No/Not sure	Religious or cultural beliefs		No	No		Yes	Healthcare workers	Adequate Knowledge	Poor knowledge	Moderate	Not sure		Yes	No	Not sure	Yes	No		No		Blood donation is linked to spiritual beliefs	Rarely	Yes	Yes	No	Yes	Not accessible	Poor hygiene or safety concerns	Neutral	No
0961	1004	GND1	EL002	S05	YoS1	RS001	RG001	Yes	Once		To help save lives	Yes		No/Not sure	Fear of losing too much blood		No	No		No		Adequate Knowledge	Poor knowledge	Moderate	Not sure		Not Sure	Yes	Not sure	Not sure	Not sure		Not sure		Blood donation makes you weak permanently	Occasionally (once or twice a year)	Yes	Yes	Yes	No	Not accessible	Lack of incentives (e.g., food, certificates)	Neutral	Yes	Incentives
0962	1001	GND1	EL002	S21	YoS3	RS001	RG001	No		Lack of knowledge/awareness		Not Sure		Yes		2 times in a year	Yes	Yes	Free health checkups	No		Adequate Knowledge	Poor knowledge	Moderate	Not sure		Yes	Yes	Yes	No	No		Yes		Blood donation makes you weak permanently	Frequently (more than twice a year)	Yes	Yes	Yes	No	Somewhat accessible	Long waiting times	Neutral	Yes	Incentives
0963	1001	GND2	EL002	S23	YoS1	RS002	RG003	Yes	Once		To help save lives	Yes		Yes		2 times in a year	Yes	Yes	Certificate of blood donation	Yes	School awareness programs	Adequate Knowledge	Poor knowledge	Moderate	Yes		Yes	No	No	Yes	No		No		Not true	Occasionally (once or twice a year)	No	Yes	Yes	No	Somewhat accessible	Poor hygiene or safety concerns	Neutral	No	Guidance and counseling
0964	1001	GND1	EL002	S05	YoS3	RS001	RG001	Yes	Once		To help save lives	No	I am sick or have a medical condition that prevents me from donating blood	No/Not sure	Fear of losing too much blood		Yes	Yes	Free health checkups	Yes	Healthcare workers	Adequate Knowledge	Adequate knowledge	High	Yes		Yes	Yes	No	Yes	No		No		Not true	Occasionally (once or twice a year)	Yes	No	No	No	Not accessible	Long waiting times	Very satisfied	Yes
0965	1001	GND1	EL002	S08	YoS3	RS002	RG001	No		Not interested		No	I am too young to donate blood	Yes		2 times in a year	Yes	Yes	Free health checkups	No		Adequate Knowledge	Poor knowledge	Moderate	Not sure		Yes	Yes	Yes	No	No		No		Blood donation makes you weak permanently	Occasionally (once or twice a year)	Yes	Yes	No	Yes	Not accessible	Poor hygiene or safety concerns	Dissatisfied	Yes	Encouragement
0966	1001	GND2	EL002	S13	YoS3	RS002	RG001	No		Health concerns		Not Sure		No/Not sure	Health concerns		Yes	Yes	Free health checkups	No		Adequate Knowledge	Poor knowledge	Moderate	No	Risk of infection	Not Sure	No	Yes	No	No		No		Blood donation reduces life expectancy (can make you die early)	Occasionally (once or twice a year)	Yes	Yes	No	No	Somewhat accessible	Long waiting times	Neutral	Yes	Public education and more safety
0967	1002	GND2	EL002	S13	YoS3	RS002	RG001	No		Lack of knowledge/awareness		Not Sure		No/Not sure	Lack of knowledge/awareness		No	No		No		Adequate Knowledge	Poor knowledge	Moderate	Not sure		Not Sure	No	Not sure	No	No		Not sure		Not true	Rarely	Yes	Yes	No	No	Somewhat accessible	Lack of incentives (e.g., food, certificates)	Neutral	No	Health Education
0968	1001	GND1	EL002	S05	YoS3	RS001	RG001	No		Not interested		No	I am too young to donate blood	Yes		Once a year	Yes	Yes	Free health checkups	No		Poor Knowledge	Poor knowledge	Low	No	Risk of low blood level.. etc	Yes	No	Not sure	No	Not sure		Not sure		Blood donation reduces life expectancy (can make you die early)	Rarely	No	No	No	No	Not accessible	Lack of incentives (e.g., food, certificates)	Very dissatisfied	No
0969	1001	GND1	EL002	S23	YoS1	RS002	RG001	No		Not qualified/ eligible		No	I do no have enough blood to donate	No/Not sure	Fear of losing too much blood		Yes	Yes	Free health checkups	Yes	Friends/Family	Adequate Knowledge	Poor knowledge	Moderate	Yes		Yes	Yes	Yes	No	No		No		Blood donation makes you weak permanently	Occasionally (once or twice a year)	Yes	Yes	No	No	Somewhat accessible	Long waiting times	Satisfied	Yes	Education
0970	1001	GND1	EL002	S08	YoS3	RS002	RG001	No		Fear of losing too much blood		No	I do no have enough blood to donate	Yes		2 times in a year	Yes	Yes	Food	No		Poor Knowledge	Poor knowledge	Low	Yes		No	Yes	Yes	No	No		No		Blood donation makes you weak permanently	Occasionally (once or twice a year)	Yes	Yes	No	No	Not accessible	Long waiting times	Very dissatisfied	No	Provision of incentives
0971	1001	GND1	EL002	S21	YoS3	RS002	RG001	No		Lack of knowledge/awareness		Not Sure		Yes		2 times in a year	Yes	Yes	Free health checkups	No		Adequate Knowledge	Poor knowledge	Moderate	Not sure		Yes	Yes	Yes	No	No		Yes		Blood donation makes you weak permanently	Frequently (more than twice a year)	Yes	Yes	Yes	No	Somewhat accessible	Long waiting times	Neutral	Yes	Incentives
0972	1001	GND2	EL002	S09	YoS3	RS002	RG001	No		Lack of knowledge/awareness		No	I am too young to donate blood	Yes		Once a year	Yes	Yes	Free health checkups	Yes	Social media	Adequate Knowledge	Poor knowledge	Moderate	Not sure		Not Sure	No	Yes	Not sure	No		No		Not true	Occasionally (once or twice a year)	Yes	No	No	Yes	Somewhat accessible	Poor hygiene or safety concerns	Satisfied	No	EDUCATE THEM !!!!!!
0973	1004	GND2	EL002	S05	YoS1	RS001	RG001	No		Not interested		Not Sure		No/Not sure	I have never thought about it		Yes	No		Yes	Social media	Poor Knowledge	Poor knowledge	Low	No	Risk of infection	Yes	No	Yes	Yes	No		Not sure		Blood donation makes you weak permanently	Rarely	Yes	Yes	No	No	Not accessible	Long waiting times	Neutral	Yes	Education
0974	1002	GND1	EL002	S23	YoS1	RS002	RG001	No		Fear of needles/pain		No	I do no have enough blood to donate	Yes		2 times in a year	No	Yes	Food	No		Adequate Knowledge	Poor knowledge	Moderate	Yes		Yes	Yes	No	No	No		No		Blood donation makes you weak permanently	Frequently (more than twice a year)	Yes	Yes	No	No	Not accessible	Long waiting times	Satisfied	No	Checkup before donation
0975	1001	GND1	EL002	S08	YoS3	RS002	RG001	No		Fear of losing too much blood		Not Sure		Yes		2 times in a year	No	No		Yes	Healthcare workers	Adequate Knowledge	Poor knowledge	Moderate	Not sure		No	No	Not sure	No	Not sure		Not sure		Blood donation makes you weak permanently	Occasionally (once or twice a year)	Yes	No	No	No	Not accessible	Long waiting times	Neutral	No	Education
0976	1004	GND2	EL002	S13	YoS3	RS002	RG001	No		Fear of losing too much blood		No	I do no have enough blood to donate	No/Not sure	Fear of losing too much blood		No	No		No		Adequate Knowledge	Poor knowledge	Moderate	Yes		No	No	Yes	No	No		Yes		Blood donation is linked to spiritual beliefs	Rarely	No	No	Yes	No	Somewhat accessible	Poor hygiene or safety concerns	Satisfied	No	No idea
0977	1005	GND2	EL002	S18	YoS1	RS001	RG001	No		Not interested		Yes		No/Not sure	Health concerns		Yes	No		Yes	School awareness programs	Adequate Knowledge	Poor knowledge	Moderate	Not sure		Yes	Yes	Yes	Yes	No		Yes	Spiritual beliefs	Blood donation is linked to spiritual beliefs	Occasionally (once or twice a year)	Yes	Yes	Not Sure	No	Very accessible	Poor hygiene or safety concerns	Dissatisfied	No	Education
0978	1001	GND2	EL002	S09	YoS3	RS002	RG001	No		Not interested		No	I am too young to donate blood	No/Not sure	I have never thought about it		Yes	No		No		Adequate Knowledge	Adequate knowledge	High	Not sure		Not Sure	No	Not sure	Yes	Not sure		No		Blood donation makes you weak permanently	Occasionally (once or twice a year)	No	No	No	No	Not accessible	Poor hygiene or safety concerns	Neutral	Yes
[truncated: 1,222 more rows]
